# Supplementary material for: Oxidative Stress in Genetic Cataract Formation
Source: Antioxidants (Basel). 2024 Oct 29;13(11):1315. doi: 10.3390/antiox13111315 (PMC11591473; doi:10.3390/antiox13111315)
Supplement: Supplementary file 1 [file antioxidants-13-01315-s001.zip › Table S1.xlsx]

## Sheet: Sheet1
Lin et al.	Liao et al.	Chang et al.	Miller et al.	Yonova-Doing et al.	Hicks et al.	Heyne et al.	Choquet et al., 2021	Choquet et al., 2024
Taiwnese	Multiethnic Asians		Latino	Multiethnic	Mayan	Finnish	Multiethnic	Multiethnic
Diabetic Cataract	Age-Related Nuclear	diabetic cataract	mitochondrial GWAS	Age-Related Nuclear	Age-Related	Age-Related	Cataract	Cataract
CCDC102A	CRYAA	CACNA1C	MitoG228A	COMMD1	ACSL1	CASP7	ADCK3	ABCC2
GABRR1/2	KCNAB1			CRYAA	CFAP74		ADGRL2	AC007773.1
GALNTL1				GLTSCR1	CTNNA3		ALDOA	AC116407.1
GBA3				ITSN2	FRMD4B		ATXN7	ADAM15
KIAA1671				LINC01412	LOC101927668		AZIN1	ADCK3
NEDD9				MMAB	NAALADL2		BAMBI	ANKH
PPARD				SOX2	PRCP		BET1L	AP000808.1
RPS6KA2				TMPRSS5	ZNF423		BIN3	AP003071.4
TAC1				ZEB2			BMP3	ARL4D
tcag7.1163							BMP4	ASIP
							C4orf22	ATP13A2
							CAPRIN2	ATXN7
							CASZ1	BIN3
							CDKN2B	BMP4
							CDKN2C	C8orf58
							CPAMD8	CAPRIN2
							CREB5	CAPZB
							DIRC3	CCAR2
							DMRTA1	CDC42BPA
							DNMBP	CDKN2A
							DPM3	CDKN2B
							EGR3	CDKN2B-AS1
							FAM46C	CEP95
							FKTN-TAL2	CLEC18A
							HMGA2	CNTNAP1
							HORMAD2	COG4
							IGFBP3	COQ6
							JAG1	CREB1
							KCNQ5	CROCC
							KLF10	CUTC
							KRTCAP2	CXCR2
							LINC00970	DDX19A
							LINC01229	DDX5
							LINC01517	DIRC3
							LOC100132354	DMRTA1
							LOC338694	DNMBP
							LRP1B-KYNU	EFEMP1
							METRNL	EFNA1
							MIR2117HG	EIF2S2
							MVK-FAM222A	ENTPD7
							Near KLB	ESRRB
							NPLOC4	FKTN
							NT5DC2	GLYCTK
							OCA2	GNL3
							ODF3	GOSR2
							OT	GSTM1
							PIP5KL1	GSTM2
							PLB1	GSTM4
							PLCE1	HERC4
							QKI	HLA-DQB1
							RARB	IGFBP3
							RBFOX1	IGHMBP2
							RHBDL3	INSRR
							RHOT1	ITIH1
							RORA	JAG1
							SEMA4D	MRGPRD
							SLC24A3	MRGPRF
							SOX2	MRGPRF-AS1
							ST6GALNAC4	MRPL21
							STXBP6	MTMR3
							TNS3	MVP
							TRIB2	NECTIN2
							VPS13C	NEK4
							WWP2	NFAT5
							ZNF800	NIPSNAP2
								NOB1
								NOC3L
								NPIPB14P
								NQO1
								NT5DC2
								OCA2
								PBRM1
								PDPR
								PDXDC2P
								PICALM
								PKD2L1
								PLCE1
								PPM1M
								PRKCD
								QKI
								RHBDL3
								RHOT1
								SEMA3G
								SEMA4D
								SENP3
								SH3YL1
								SLC24A3
								SPCS1
								ST6GALNAC4
								TBX6
								TESMIN
								THOC7
								TPCN2
								TRIB2
								TRMT61B
								UBE3B
								UTP6
								WDR82
								WWP2
