# Supplementary material for: Oxidative Stress in Genetic Cataract Formation
Source: Antioxidants (Basel). 2024 Oct 29;13(11):1315. doi: 10.3390/antiox13111315 (PMC11591473; doi:10.3390/antiox13111315)
Supplement: Supplementary file 1 [file antioxidants-13-01315-s001.zip › Table S2.xlsx]

## Sheet: Sheet1
GWAS + TWAS	GWAS only	GWAS + CAT-MAP	GWAS+CAT-MAP+TWAS
3′ METRNL	ACSL1	ACSL1	ABCC2
5′ LOC338694	ADCK3	ADCK3	AC007773.1
ABCC2	ADGRL2	ADGRL2	AC116407.1
AC007773.1	ALDOA	AKR1B1	ACSL1
AC116407.1	ATXN7	ALDOA	ADAM15
ACSL1	BAMBI-LINC01517	APOE	ADCK3
ADAM15	BIN3-EGR3	APP	ADGRL2
ADCK3	BMP4	ARCC1	AKR1B1
ADGRL2	C4orf22-BMP3	ASIC2	ALDOA
ALDOA	CACNA1C	ATXN7	ANKH
ANKH	CAPRIN2	AZIN1	AP000808.1
AP000808.1	CASP7	B3GNT4	AP003071.4
AP003071.4	CASZ1	BAMBI	APOE
ARL4D	CAT	BET1L	APP
ASIP	CDKN2B-DMRTA1	BICRA	ARCC1
ATP13A2	CDKN2C	BIN3	ARL4D
ATXN7	CFAP74	BMP3	ASIC2
BAMBI-LINC01517	COMMD1	BMP4	ASIP
BIN3	CPAMD8	C4orf22	ATP13A2
BIN3-EGR3	CREB5	CACNA1C	ATXN7
BMP4	CREBBP	CAPRIN2	AZIN1
C4orf22-BMP3	CRYAA	CASP7	B3GNT4
C8orf58	CTNNA3	CASZ1	BAMBI
CACNA1C	DIRC3	CAT	BET1L
CAPRIN2	DNMBP	CCDC102A	BICRA
CAPZB	DPM3-KRTCAP2	CDKN2B	BIN3
CASP7	FAM46C	CDKN2B-AS1	BMP3
CASZ1	FKTN-TAL2	CDKN2C	BMP4
CAT	FRMD4B	CFAP74	C4orf22
CCAR2	FTL	COMMD1	C8orf58
CDC42BPA	GLTSCR1	COQ8A	CACNA1C
CDKN2A	GPX1	CPAMD8	CAPRIN2
CDKN2B	GSTM1	CREB5	CAPZB
CDKN2B-AS1	GSTP1	CRYAA	CASP7
CDKN2B-DMRTA1	GSTT1	CTNNA3	CASZ1
CDKN2C	HMGA2	CTNND2	CAT
CEP95	HORMAD2	CYP46A1	CCAR2
CFAP74	HRAS	DIRC3	CCDC102A
CLEC18A	IGFBP3-TNS3	DMRTA1	CDC42BPA
CNTNAP1	ITSN2	DNMBP	CDKN2A
COG4	JAG1	DPM3	CDKN2B
COMMD1	KCNAB1	EFNA1	CDKN2B-AS1
COQ6	KCNQ5	EFNA3	CDKN2C
CPAMD8	KLB	EFNA5	CEP95
CREB1	KLF10-AZIN1	EGR3	CFAP74
CREB5	LINC00970	EPHA2	CLEC18A
CREBBP	LINC01229	FAM46C	CNTNAP1
CROCC	LINC01412, ZEB2	FKTN	COG4
CRYAA	LOC100132354	FKTN-TAL2	COMMD1
CTNNA3	LOC101927668	FRMD4B	COQ6
CUTC	LOC338694	GABRR1/2	COQ8A
CXCR2	LRP1B-KYNU	GALNTL1	CPAMD8
DDX19A	MAF	GBA3	CREB1
DDX5	METRNL	GJA3	CREB5
DIRC3	MIR2117HG	GJA8	CROCC
DMRTA1	MitoG228A	GLTSCR1	CRYAA
DNMBP	MMAB	GSTM1	CTNNA3
DPM3-KRTCAP2	MVK-FAM222A	GSTP1	CTNND2
EFEMP1	NAALADL2	GSTT1	CUTC
EFNA1	NPLOC4	HERC2	CXCR2
EIF2S2	NT5DC2	HMGA2	CYP46A1
ENTPD7	OCA2	HORMAD2	DDX19A
ESRRB	ODF3-BET1L	ICA1	DDX5
FAM46C	PLB1	IDO1	DIRC3
FKTN	PLCE1	IFNGR1	DMRTA1
FKTN-TAL2	PRCP	IGF1R	DNMBP
FRMD4B	QKI	IGFBP3	DPM3
FTL	RARB	ITSN2	EFEMP1
GLTSCR1	RBFOX1	JAG1	EFNA1
GLYCTK	RHOT1 - RHBDL3	KCNAB1	EFNA3
GNL3	RORA-VPS13C	KCNQ5	EFNA5
GOSR2	SEMA4D	KIAA1671	EGR3
GPX1	SLC24A3	KLB	EIF2S2
GSTM1	SOD1	KLB	ENTPD7
GSTM2	SOX2	KLC1	EPHA2
GSTM4	SOX2-OT	KLF10	ESRRB
GSTP1	ST6GALNAC4-PIP5KL1	KRTCAP2	FAM46C
GSTT1	STXBP6	KYNU	FKTN
HERC4	TMPRSS5	LIM2	FKTN-TAL2
HLA-DQB1	TRIB2	LINC00970	FRMD4B
HMGA2	WWP2	LINC01229	GABRR1/2
HORMAD2	ZNF423	LINC01412	GALNTL1
HRAS	ZNF800	LINC01517	GBA3
IGFBP3		LOC100132354	GJA3
IGFBP3-TNS3		LOC101927245	GJA8
IGHMBP2		LOC101927668	GLTSCR1
INSRR		LOC105369366	GLYCTK
ITIH1		LOC107984782	GNL3
ITSN2		LOC107986924	GOSR2
JAG1		LOC107987251	GSTM1
KCNAB1		LOC112694756	GSTM2
KCNQ5		LOC338694	GSTM4
KLB		LRP1B-KYNU	GSTP1
KLF10-AZIN1		LSS	GSTT1
LINC00970		ME3	HERC2
LINC01229		METRNL	HERC4
LINC01412, ZEB2		MIP	HLA-DQB1
LOC100132354		MIR2117HG	HMGA2
LOC101927668		MIR630	HORMAD2
LRP1B-KYNU		MitoG228A	ICA1
MAF		MMAB	IDO1
MIR2117HG		MTHFR	IFNGR1
MitoG228A		MUC16	IGF1R
MMAB		MVK	IGFBP3
MRGPRD		MVK-FAM222A	IGHMBP2
MRGPRF		NAALADL2	INSRR
MRGPRF-AS1		NAT2	ITIH1
MRPL21		NEDD9	ITSN2
MTMR3		NEIL2	JAG1
MVK-FAM222A		NEK4	KCNAB1
MVP		NPLOC4	KCNQ5
NAALADL2		NT5DC2	KIAA1671
NECTIN2		OCA2	KLB
NEK4		ODF3	KLC1
NFAT5		OGG1	KLF10
NIPSNAP2		OSGEP	KRTCAP2
NOB1		OT	KYNU
NOC3L		P2RY2	LIM2
NPIPB14P		PARP1	LINC00970
NPLOC4		PIP5KL1	LINC01229
NQO1		PLB1	LINC01412
NT5DC2		PLCE1	LINC01517
OCA2		PLPPR3	LOC100132354
ODF3-BET1L		POLR1C	LOC101927245
PBRM1		PON2	LOC101927668
PDPR		PPARD	LOC105369366
PDXDC2P		PRCP	LOC107984782
PICALM		PTN	LOC107986924
PKD2L1		QKI	LOC107987251
PLB1		RARB	LOC112694756
PLCE1		RBFOX1	LOC338694
PPM1M		RHBDL3	LRP1B-KYNU
PRCP		RHOT1	LSS
PRKCD		RNF149	ME3
QKI		RORA	METRNL
RARB		RPS6KA2	MIP
RBFOX1		SEMA4D	MIR2117HG
RHBDL3		SEPTIN9	MIR630
RHOT1		SLC11A2	MitoG228A
RHOT1 - RHBDL3		SLC16A12	MMAB
RORA-VPS13C		SLC23A1	MRGPRD
SEMA3G		SLC24A3	MRGPRF
SEMA4D		SLC7A8	MRGPRF-AS1
SENP3		SLCO1B1	MRPL21
SH3YL1		SOD1	MTHFR
SLC24A3		SOX2	MTMR3
SOD1		SOX2-OT	MUC16
SOX2		SSTR2	MVK
SOX2-OT		ST6GALNAC4	MVK-FAM222A
SPCS1		STXBP6	MVP
ST6GALNAC4		TAC1	NAALADL2
ST6GALNAC4-PIP5KL1		tcag7.1163	NAT2
STXBP6		TDRD7	Near KLB
TBX6		TENT5C	NECTIN2
TESMIN		THOC7	NEDD9
THOC7		TLR3	NEIL2
TMPRSS5		TMPRSS5	NEK4
TPCN2		TNS3	NFAT5
TRIB2		TP53	NIPSNAP2
TRIB2		TRIB2	NOB1
TRMT61B		TSC22D2	NOC3L
UBE3B		ULK4	NPIPB14P
UTP6		VPS13C	NPLOC4
WDR82		WWP2	NQO1
WWP2		XPC	NT5DC2
ZNF423		XRCC1	OCA2
ZNF800		XRCC4	ODF3
		ZEB2	OGG1
		ZNF350	OSGEP
		ZNF423	OT
		ZNF619P1	P2RY2
		ZNF800	PARP1
			PBRM1
			PDPR
			PDXDC2P
			PICALM
			PIP5KL1
			PKD2L1
			PLB1
			PLCE1
			PLPPR3
			POLR1C
			PON2
			PPARD
			PPM1M
			PRCP
			PRKCD
			PTN
			QKI
			RARB
			RBFOX1
			RHBDL3
			RHOT1
			RNF149
			RORA
			RPS6KA2
			SEMA3G
			SEMA4D
			SENP3
			SEPTIN9
			SH3YL1
			SLC11A2
			SLC16A12
			SLC23A1
			SLC24A3
			SLC7A8
			SLCO1B1
			SOD1
			SOX2
			SOX2-OT
			SPCS1
			SSTR2
			ST6GALNAC4
			STXBP6
			TAC1
			TBX6
			tcag7.1163
			TDRD7
			TENT5C
			TESMIN
			THOC7
			TLR3
			TMPRSS5
			TNS3
			TP53
			TPCN2
			TRIB2
			TRMT61B
			TSC22D2
			UBE3B
			ULK4
			UTP6
			VPS13C
			WDR82
			WWP2
			XPC
			XRCC1
			XRCC4
			ZEB2
			ZNF350
			ZNF423
			ZNF619P1
			ZNF800
