# Supplementary material for: Oxidative Stress in Genetic Cataract Formation
Source: Antioxidants (Basel). 2024 Oct 29;13(11):1315. doi: 10.3390/antiox13111315 (PMC11591473; doi:10.3390/antiox13111315)
Supplement: Supplementary file 1 [file antioxidants-13-01315-s001.zip › Table S3.xlsx]

## Sheet: Sheet0
Ingenuity Canonical Pathways	-log(p-value)	Ratio	Molecules
BER (Base Excision Repair) Pathway	5.17	0.114	NEIL2,OGG1,PARP1,TP53,XRCC1
Role of OCT4 in Mammalian Embryonic Stem Cell Pluripotency	5.07	0.109	PARP1,SOX2,TDRD7,TP53,WWP2
DNA Double-Strand Break Repair by Non-Homologous End Joining	4.12	0.214	PARP1,XRCC1,XRCC4
Resolution of Abasic Sites (AP sites)	4.09	0.105	NEIL2,OGG1,PARP1,XRCC1
Synaptogenesis Signaling Pathway	3.87	0.0286	APOE,BET1L,CREB5,EFNA1,EFNA3,EFNA5,EPHA2,ITSN2,STXBP6
Apelin Adipocyte Signaling Pathway	3.63	0.0549	CAT,GSTM1,GSTP1,GSTT1,SOD1
Mitochondrial Dysfunction	3.59	0.0262	APP,CACNA1C,CREB5,GSTM1,GSTP1,GSTT1,RHOT1,SOD1,TP53
Sirtuin Signaling Pathway	3.39	0.0275	APP,OGG1,PARP1,POLR1C,RARB,SOD1,TP53,XPC
Tryptophan Degradation to 2-amino-3-carboxymuconate Semialdehyde	3.27	0.333	IDO1,KYNU
Glutathione Redox Reactions I	3.2	0.107	GSTM1,GSTP1,GSTT1
Amyotrophic Lateral Sclerosis Signaling	3.15	0.0431	CACNA1C,CASP7,CAT,SOD1,TP53
Gap Junction Signaling	3.07	0.0246	CASP7,CREB5,GJA3,GJA8,MIP,OXT,P2RY2,PLCE1
Docosahexaenoic Acid (DHA) Signaling	3.07	0.028	APP,CASP7,CAT,CREB5,PLB1,PLCE1,STXBP6
Superoxide Radicals Degradation	3	0.25	CAT,SOD1
Axonal Guidance Signaling	2.95	0.0196	BMP3,BMP4,EFNA1,EFNA3,EFNA5,EPHA2,HERC2,KLC1,PLCE1,SEMA4D
Oncogene Induced Senescence	2.95	0.0882	CDKN2B,CDKN2C,TP53
SUMOylation of DNA damage response and repair proteins	2.93	0.0526	HERC2,PARP1,XPC,XRCC4
Detoxification of Reactive Oxygen Species	2.84	0.0811	CAT,GSTP1,SOD1
Glutathione-mediated Detoxification	2.8	0.0789	GSTM1,GSTP1,GSTT1
Ephrin A Signaling	2.8	0.036	APP,EFNA1,EFNA3,EFNA5,EPHA2
HDR through MMEJ (alt-NHEJ)	2.64	0.167	PARP1,XRCC1
Tryptophan catabolism	2.64	0.167	IDO1,KYNU
EPH-Ephrin signaling	2.59	0.0426	EFNA1,EFNA3,EFNA5,EPHA2
NAD biosynthesis II (from tryptophan)	2.57	0.154	IDO1,KYNU
Aryl Hydrocarbon Receptor Signaling	2.54	0.0314	GSTM1,GSTP1,GSTT1,RARB,TP53
UVA-Induced MAPK Signaling	2.52	0.0408	PARP1,PLCE1,RPS6KA2,TP53
Post-translational protein phosphorylation	2.39	0.0374	APOE,APP,BMP4,IGFBP3
Germ layer formation at gastrulation	2.33	0.118	BMP4,SOX2
O-linked glycosylation	2.33	0.036	B3GNT4,GALNT16,MUC16,ST6GALNAC4
RAR Activation	2.33	0.0186	CDKN2B,CREB5,IGFBP3,PARP1,PPARD,RARB,RHOT1,RPS6KA2
Folate Signaling Pathway	2.32	0.0536	MTHFR,SOX2,TP53
LPS/IL-1 Mediated Inhibition of RXR Function	2.31	0.0233	ACSL1,APOE,CAT,GSTM1,GSTP1,GSTT1
FXR/RXR Activation	2.24	0.0267	APOE,GSTM1,GSTP1,GSTT1,SLCO1B1
Lanosterol Biosynthesis	2.22	1	LSS
Xenobiotic Metabolism PXR Signaling Pathway	2.17	0.0256	CAT,GSTM1,GSTP1,GSTT1,SLCO1B1
Regulation of Insulin-like Growth Factor (IGF) transport and uptake by IGFBPs	2.16	0.0323	APOE,APP,BMP4,IGFBP3
Role of NANOG in Mammalian Embryonic Stem Cell Pluripotency	2.16	0.0323	BMP3,BMP4,SOX2,TP53
Glioma Signaling	2.15	0.032	CDKN2B,CDKN2C,IGF1R,TP53
Ephrin Receptor Signaling	2.11	0.0248	CREB5,EFNA1,EFNA3,EFNA5,EPHA2
Tryptophan Degradation III (Eukaryotic)	2.07	0.087	IDO1,KYNU
Cell Cycle: G1/S Checkpoint Regulation	2.07	0.0435	CDKN2B,CDKN2C,TP53
Growth Hormone Signaling	2.04	0.0423	IGF1R,IGFBP3,RPS6KA2
Basal Cell Carcinoma Signaling	2.02	0.0417	BMP3,BMP4,TP53
Senescence Pathway	2	0.0201	CACNA1C,CAT,CDKN2B,ITSN2,PARP1,TP53
Senescence-Associated Secretory Phenotype (SASP)	2	0.0411	CDKN2B,CDKN2C,RPS6KA2
Ethanol Degradation IV	2	0.08	ACSL1,CAT
White Adipose Tissue Browning Pathway	2	0.029	CACNA1C,CREB5,KLB,RARB
D-myo-inositol (1,4,5)-Trisphosphate Biosynthesis	1.97	0.0769	PIP5KL1,PLCE1
Multiple Sclerosis Signaling Pathway	1.94	0.0225	CTNNA3,IFNGR1,PARP1,PPARD,TLR3
Gluconeogenesis I	1.94	0.0741	ALDOA,ME3
Class A/1 (Rhodopsin-like receptors)	1.89	0.0189	APP,OXT,P2RY2,PLPPR3,SSTR2,TAC1
Superpathway of Cholesterol Biosynthesis	1.88	0.069	LSS,MVK
Factors Promoting Cardiogenesis in Vertebrates	1.85	0.0261	BMP3,BMP4,CREB5,PLCE1
Myelination Signaling Pathway	1.83	0.0183	BMP3,BMP4,CREB5,IGF1R,SOX2,ZEB2
NRF2-mediated Oxidative Stress Response	1.83	0.0211	CAT,GSTM1,GSTP1,GSTT1,SOD1
Oxidative Stress Induced Senescence	1.81	0.0349	CDKN2B,CDKN2C,TP53
Cyclins and Cell Cycle Regulation	1.81	0.0349	CDKN2B,CDKN2C,TP53
Xenobiotic Metabolism AHR Signaling Pathway	1.8	0.0345	GSTM1,GSTP1,GSTT1
HEY1 Signaling Pathway	1.78	0.0248	BMP3,BMP4,JAG1,TP53
Immunogenic Cell Death Signaling Pathway	1.76	0.0333	IFNGR1,P2RY2,TLR3
Transcriptional Regulatory Network in Embryonic Stem Cells	1.75	0.0244	BMP4,IGF1R,SOX2,TP53
BMP signaling pathway	1.75	0.033	BMP3,BMP4,ZNF423
Melanin biosynthesis	1.74	0.333	OCA2
Glioblastoma Multiforme Signaling	1.69	0.0234	IGF1R,PLCE1,RHOT1,TP53
Small Cell Lung Cancer Signaling	1.69	0.0312	CDKN2B,RARB,TP53
Aldosterone Signaling in Epithelial Cells	1.68	0.0233	ASIC2,CRYAA/LOC102724652,PIP5KL1,PLCE1
Nucleotide Excision Repair	1.67	0.0309	PARP1,XPC,XRCC1
G alpha (q) signalling events	1.67	0.023	APP,OXT,P2RY2,TAC1
WNT/β-catenin Signaling	1.67	0.023	PPARD,RARB,SOX2,TP53
ATM Signaling	1.64	0.03	CREB5,HERC2,TP53
D-glucuronate Degradation I	1.62	0.25	AKR1B1
Mouse Embryonic Stem Cell Pluripotency	1.59	0.0288	BMP4,SOX2,TP53
Apoptosis Signaling	1.59	0.0288	CASP7,PARP1,TP53
Activation of gene expression by SREBF (SREBP)	1.59	0.0488	LSS,MVK
Insulin Secretion Signaling Pathway	1.58	0.0182	ASIC2,BET1L,CACNA1C,CREB5,PLCE1
Eicosanoid Signaling	1.55	0.0179	CREB5,PLB1,PLCE1,PPARD,RPS6KA2
Production of Nitric Oxide and Reactive Oxygen Species in Macrophages	1.54	0.0209	APOE,CAT,IFNGR1,RHOT1
TAK1-dependent IKK and NF-kappa-B activation	1.53	0.0455	APP,TP53
Signaling by Retinoic Acid	1.53	0.0455	PPARD,RARB
TP53 Regulates Transcription of Cell Death Genes	1.53	0.0455	IGFBP3,TP53
Retinoid metabolism and transport	1.53	0.0455	APOE,PLB1
Interleukin-4 and Interleukin-13 signaling	1.53	0.0273	RORA,SOX2,TP53
Huntington's Disease Signaling	1.53	0.0176	BET1L,CASP7,CREB5,IGF1R,TP53
Formation of lateral plate mesoderm	1.52	0.2	BMP4
Lactose Degradation III	1.52	0.2	GBA3
Acetate Conversion to Acetyl-CoA	1.52	0.2	ACSL1
Acetylcholine Receptor Signaling Pathway	1.51	0.0206	CACNA1C,CASP7,CREB5,PLCE1
Hepatic Fibrosis / Hepatic Stellate Cell Activation	1.51	0.0206	BAMBI,IFNGR1,IGF1R,IGFBP3
Xenobiotic Metabolism CAR Signaling Pathway	1.51	0.0206	GSTM1,GSTP1,GSTT1,SLCO1B1
DNA damage-induced 14-3-3σ Signaling	1.5	0.0435	CASP7,TP53
Prostate Cancer Signaling	1.49	0.0263	CREB5,GSTP1,TP53
Antioxidant Action of Vitamin C	1.49	0.0263	PLB1,PLCE1,SLC23A1
Synaptic Long Term Depression	1.49	0.0202	CACNA1C,IGF1R,PLB1,PLCE1
Role of IL-17F in Allergic Inflammatory Airway Diseases	1.48	0.0426	CREB5,RPS6KA2
Oxytocin in Brain Signaling Pathway	1.48	0.0201	CACNA1C,CREB5,OXT,PLB1
Xenobiotic Metabolism Signaling	1.47	0.017	CAT,GSTM1,GSTP1,GSTT1,SLCO1B1
ID1 Signaling Pathway	1.47	0.0199	APP,BMP4,IGF1R,TP53
Transcriptional activity of SMAD2/SMAD3:SMAD4 heterotrimer	1.45	0.0408	CDKN2B,PARP1
Nonhomologous End-Joining (NHEJ)	1.45	0.0408	HERC2,XRCC4
PFKFB4 Signaling Pathway	1.45	0.0408	CREB5,TP53
Fructose metabolism	1.45	0.167	AKR1B1
Glycine Cleavage Complex	1.45	0.167	OCA2
Sphingosine-1-phosphate Signaling	1.44	0.025	CASP7,PLCE1,RHOT1
NGF Signaling	1.44	0.025	CREB5,RPS6KA2,TP53
p38 MAPK Signaling	1.44	0.025	CREB5,RPS6KA2,TP53
Signaling by NOTCH3	1.43	0.04	JAG1,WWP2
RHOA Signaling	1.4	0.0242	IGF1R,PIP5KL1,SEPTIN9
Atorvastatin ADME	1.38	0.143	SLCO1B1
IL-27 Signaling Pathway	1.37	0.0234	IFNGR1,RORA,TLR3
Intrinsic Pathway for Apoptosis	1.36	0.0364	CASP7,TP53
The citric acid (TCA) cycle and respiratory electron transport	1.36	0.0364	ME3,PPARD
DNA Damage/Telomere Stress Induced Senescence	1.34	0.0357	HMGA2,TP53
Triacylglycerol Biosynthesis	1.34	0.0357	OSGEP,PLPPR3
Synaptic Long Term Potentiation	1.33	0.0227	CACNA1C,CREB5,PLCE1
Response to elevated platelet cytosolic Ca2+	1.33	0.0227	ALDOA,APP,SOD1
P2Y Purinergic Receptor Signaling Pathway	1.33	0.0226	CREB5,P2RY2,PLCE1
Miro GTPase Cycle	1.32	0.125	RHOT1
Glutaminergic Receptor Signaling Pathway (Enhanced)	1.32	0.0154	BET1L,CACNA1C,CREB5,PLB1,PLCE1
Metabolism of water-soluble vitamins and cofactors	1.3	0.0339	MMAB,SLC23A1
DNA Double Strand Break Response	1.3	0.0339	HERC2,TP53
Polyamine Regulation in Colon Cancer	1.3	0.0339	AZIN1,TP53
Role of PKR in Interferon Induction and Antiviral Response	1.3	0.0221	IFNGR1,TLR3,TP53
DHCR24 Signaling Pathway	1.29	0.0219	APOE,APP,TP53
Retinoic acid Mediated Apoptosis Signaling	1.29	0.0333	PARP1,RARB
GADD45 Signaling	1.29	0.0333	TP53,ZNF350
Iron homeostasis signaling pathway	1.29	0.0217	BMP3,BMP4,SLC11A2
Adipogenesis pathway	1.28	0.0216	BMP4,TP53,ZNF423
Semaphorin Signaling in Neurons	1.28	0.0328	RHOT1,SEMA4D
Sucrose Degradation V (Mammalian)	1.27	0.111	ALDOA
Folate Transformations I	1.27	0.111	MTHFR
Osteoarthritis Pathway	1.25	0.0169	CASP7,CREB5,JAG1,PPARD
Transcriptional Regulation by MECP2	1.25	0.0317	RBFOX1,SOX2
Xenobiotic Metabolism General Signaling Pathway	1.25	0.021	GSTM1,GSTP1,GSTT1
POU5F1 (OCT4), SOX2, NANOG repress genes related to differentiation	1.23	0.1	SOX2
Embryonic Stem Cell Differentiation into Cardiac Lineages	1.23	0.1	SOX2
WNT/Ca+ pathway	1.22	0.0303	CREB5,PLCE1
NAD Signaling Pathway	1.19	0.0199	OXT,PARP1,TP53
RHO GTPases activate KTN1	1.19	0.0909	KLC1
Dolichyl-diphosphooligosaccharide Biosynthesis	1.19	0.0909	DPM3
Phospholipases	1.18	0.029	PLB1,PLCE1
Serotonin Receptor Signaling	1.18	0.0128	APP,CACNA1C,CREB5,PLB1,PLCE1,RHOT1
Stearate Biosynthesis I (Animals)	1.16	0.0282	ACSL1,OSGEP
Melatonin Signaling	1.15	0.0278	PLCE1,RORA
Sperm Motility	1.15	0.0156	EPHA2,IGF1R,PLB1,PLCE1
Amyloid fiber formation	1.14	0.0274	APOE,APP
ERK5 Signaling	1.13	0.027	CREB5,RPS6KA2
Cardiac Hypertrophy Signaling	1.13	0.0153	CACNA1C,IGF1R,PLCE1,RHOT1
Trafficking and processing of endosomal TLR	1.12	0.0769	TLR3
Metabolism of folate and pterines	1.12	0.0769	MTHFR
POU5F1 (OCT4), SOX2, NANOG activate genes related to proliferation	1.12	0.0769	SOX2
Passive transport by Aquaporins	1.12	0.0769	MIP
Advanced glycosylation endproduct receptor signaling	1.12	0.0769	APP
Azathioprine ADME	1.12	0.0769	GSTM1
Assembly of RNA Polymerase I Complex	1.12	0.0769	POLR1C
Cholesterol Biosynthesis I	1.12	0.0769	LSS
Cholesterol Biosynthesis II (via 24,25-dihydrolanosterol)	1.12	0.0769	LSS
Cholesterol Biosynthesis III (via Desmosterol)	1.12	0.0769	LSS
Molecular Mechanisms of Cancer	1.12	0.0105	BMP3,BMP4,CASP7,CDKN2B,CDKN2C,P2RY2,RHOT1,SSTR2,TP53
Hypoxia Signaling in the Cardiovascular System	1.11	0.0263	CREB5,TP53
Circadian Rhythm Signaling	1.09	0.0149	CACNA1C,CREB5,PLCE1,RORA
VDR/RXR Activation	1.09	0.0256	IGFBP3,PPARD
Carnitine metabolism	1.09	0.0714	PPARD
Regulation of TP53 Activity through Association with Co-factors	1.09	0.0714	TP53
Mevalonate Pathway I	1.09	0.0714	MVK
Colorectal Cancer Metastasis Signaling	1.08	0.0148	IFNGR1,RHOT1,TLR3,TP53
Maturity Onset Diabetes of Young (MODY) Signaling	1.08	0.0253	APOE,CACNA1C
Ribonucleotide Reductase Signaling Pathway	1.07	0.0175	CREB5,PARP1,TP53
Fatty Acid Activation	1.06	0.0667	ACSL1
FLT3 Signaling in Hematopoietic Progenitor Cells	1.05	0.0244	CREB5,RPS6KA2
Estrogen-Dependent Breast Cancer Signaling	1.05	0.0244	CREB5,IGF1R
PEDF Signaling	1.04	0.0238	CASP7,TP53
Oxytocin Signaling Pathway	1.03	0.0142	CACNA1C,CREB5,OXT,PPARD
Granzyme B Signaling	1.03	0.0625	PARP1
CLEAR Signaling Pathway	1.02	0.014	CREB5,IGF1R,TLR3,TP53
S100 Family Signaling Pathway	1.01	0.0104	APP,CACNA1C,CASP7,CREB5,P2RY2,PLCE1,SSTR2,TP53
Signaling by Type 1 Insulin-like Growth Factor 1 Receptor (IGF1R)	1.01	0.0588	IGF1R
Transcriptional regulation of pluripotent stem cells	1.01	0.0588	SOX2
Estrogen Receptor Signaling	0.985	0.0122	CACNA1C,CREB5,IGF1R,PLCE1,TP53
RORA activates gene expression	0.985	0.0556	RORA
Gastrin-CREB signalling pathway via PKC and MAPK	0.985	0.0556	RPS6KA2
Superpathway of Geranylgeranyldiphosphate Biosynthesis I (via Mevalonate)	0.985	0.0556	MVK
Dopamine-DARPP32 Feedback in cAMP Signaling	0.984	0.0161	CACNA1C,CREB5,PLCE1
MicroRNA Biogenesis Signaling Pathway	0.979	0.016	BMP4,QKI,TP53
NER (Nucleotide Excision Repair, Enhanced Pathway)	0.977	0.022	XPC,XRCC1
Regulation of TP53 Activity through Methylation	0.962	0.0526	TP53
γ-linolenate Biosynthesis II (Animals)	0.962	0.0526	ACSL1
Mitochondrial L-carnitine Shuttle Pathway	0.962	0.0526	ACSL1
Non-Small Cell Lung Cancer Signaling	0.954	0.0213	RARB,TP53
Endothelin-1 Signaling	0.944	0.0155	CASP7,PLB1,PLCE1
SUMOylation of transcription factors	0.941	0.05	TP53
Transcriptional regulation by RUNX3	0.939	0.0208	JAG1,TP53
Death Receptor Signaling	0.939	0.0208	CASP7,PARP1
Regulation of the Epithelial-Mesenchymal Transition Pathway	0.939	0.0154	HMGA2,JAG1,ZEB2
Parkinson's Signaling Pathway	0.933	0.013	CACNA1C,GBA3,SLC11A2,TLR3
TGF-β Signaling	0.931	0.0206	BMP4,ZNF423
Autism Signaling Pathway	0.929	0.013	CACNA1C,IGF1R,MTHFR,RARB
p53 Signaling	0.924	0.0204	COQ8A,TP53
Melanocyte Development and Pigmentation Signaling	0.924	0.0204	CREB5,RPS6KA2
Endoplasmic Reticulum Stress Pathway	0.921	0.0476	CASP7
Apelin Cardiomyocyte Signaling Pathway	0.917	0.0202	CAT,PLCE1
Human Embryonic Stem Cell Pluripotency	0.91	0.0149	BMP3,BMP4,SOX2
CDX Gastrointestinal Cancer Signaling Pathway	0.905	0.0149	BMP3,BMP4,SOX2
Neuropathic Pain Signaling in Dorsal Horn Neurons	0.903	0.0198	PLCE1,TAC1
Insertion of tail-anchored proteins into the endoplasmic reticulum membrane	0.903	0.0455	APP
Pregnenolone Biosynthesis	0.903	0.0455	CYP46A1
Gustation Pathway	0.901	0.0148	ASIC2,CACNA1C,P2RY2
Neuroinflammation Signaling Pathway	0.897	0.0126	APP,CREB5,IFNGR1,TLR3
Potassium Channels	0.889	0.0194	KCNAB1,KCNQ5
Sumoylation Pathway	0.889	0.0194	RHOT1,TP53
Metabolism of porphyrins	0.885	0.0435	SLCO1B1
Formation of paraxial mesoderm	0.885	0.0435	BMP4
Histidine Degradation VI	0.885	0.0435	CYP46A1
Vitamin-C Transport	0.885	0.0435	SLC23A1
Transport of inorganic cations/anions and amino acids/oligopeptides	0.882	0.0192	SLC24A3,SLC7A8
IGF-1 Signaling	0.875	0.019	IGF1R,IGFBP3
Tumoricidal Function of Hepatic Natural Killer Cells	0.867	0.0417	CASP7
RHO GTPase cycle	0.859	0.0111	DNMBP,EPHA2,ITSN2,JAG1,WWP2
ISGylation Signaling Pathway	0.856	0.0185	TLR3,TP53
Cholesterol biosynthesis	0.851	0.04	LSS
Sleep REM Signaling Pathway	0.837	0.018	CREB5,RPS6KA2
Role of JAK1, JAK2 and TYK2 in Interferon Signaling	0.835	0.0385	IFNGR1
Ubiquinol-10 Biosynthesis (Eukaryotic)	0.835	0.0385	CYP46A1
Pyroptosis	0.82	0.037	TP53
Fatty acyl-CoA biosynthesis	0.82	0.037	ACSL1
Cardiomyocyte Differentiation via BMP Receptors	0.82	0.037	BMP4
Glycolysis I	0.82	0.037	ALDOA
Sleep NREM Signaling Pathway	0.812	0.0174	CREB5,PARP1
Regulation of Actin-based Motility by Rho	0.812	0.0174	PIP5KL1,RHOT1
Role of NFAT in Cardiac Hypertrophy	0.81	0.0134	CACNA1C,IGF1R,PLCE1
Signaling by ALK	0.806	0.0357	PTN
SUMOylation of intracellular receptors	0.806	0.0357	RORA
GPCR-Mediated Nutrient Sensing in Enteroendocrine Cells	0.795	0.0169	CACNA1C,PLCE1
IL-12 Signaling and Production in Macrophages	0.794	0.0132	APOE,IFNGR1,TLR3
Regulation of lipid metabolism by PPARalpha	0.789	0.0168	ACSL1,RORA
MSP-RON Signaling in Macrophages Pathway	0.789	0.0168	CREB5,IFNGR1
CREB Signaling in Neurons	0.786	0.00988	CACNA1C,CREB5,IGF1R,P2RY2,PLCE1,SSTR2
Neurovascular Coupling Signaling Pathway	0.778	0.0129	APP,CACNA1C,PLB1
Regulation of TP53 Activity through Acetylation	0.778	0.0333	TP53
FOXO-mediated transcription of oxidative stress, metabolic and neuronal genes	0.778	0.0333	CAT
Role of p14/p19ARF in Tumor Suppression	0.778	0.0333	TP53
Neuroprotective Role of THOP1 in Alzheimer's Disease	0.772	0.0164	APP,TAC1
LXR/RXR Activation	0.767	0.0163	APOE,TLR3
IL-15 Production	0.767	0.0163	EPHA2,IGF1R
Bile acid and bile salt metabolism	0.765	0.0323	CYP46A1
Methylglyoxal Degradation III	0.765	0.0323	AKR1B1
Superpathway of Inositol Phosphate Compounds	0.759	0.0127	PIP5KL1,PLCE1,TNS3
Orexin Signaling Pathway	0.756	0.0126	CACNA1C,PIP5KL1,PLCE1
Toll Like Receptor 3 (TLR3) Cascade	0.753	0.0312	TLR3
Pancreatic Adenocarcinoma Signaling	0.751	0.0159	CDKN2B,TP53
MAPK targets/ Nuclear events mediated by MAP kinases	0.741	0.0303	RPS6KA2
Airway Inflammation in Asthma	0.741	0.0303	IFNGR1
Role of Osteoblasts in Rheumatoid Arthritis Signaling Pathway	0.734	0.0123	BMP3,BMP4,IGF1R
Cachexia Signaling Pathway	0.734	0.0109	CASP7,IFNGR1,IGF1R,IGFBP3
Signaling by NOTCH2	0.729	0.0294	JAG1
Inhibition of Angiogenesis by TSP1	0.729	0.0294	TP53
Fatty Acid β-oxidation I	0.729	0.0294	ACSL1
Mitotic G1 phase and G1/S transition	0.725	0.0153	CDKN2B,CDKN2C
Ferroptosis Signaling Pathway	0.725	0.0153	SLC11A2,TP53
Pancreatic Secretion Signaling Pathway	0.72	0.0121	BET1L,PLCE1,STXBP6
Oxytocin in Spinal Neurons Signaling Pathway	0.717	0.0286	OXT
Metabolism of steroid hormones	0.717	0.0286	AKR1B1
Ethanol Degradation II	0.717	0.0286	ACSL1
Nucleotide Excision Repair Pathway	0.717	0.0286	XPC
Atherosclerosis Signaling	0.715	0.015	APOE,PLB1
Transcriptional regulation by the AP-2 (TFAP2) family of transcription factors	0.707	0.0278	APOE
Interferon Signaling	0.707	0.0278	IFNGR1
SNARE Signaling Pathway	0.7	0.0147	BET1L,STXBP6
Gene and protein expression by JAK-STAT signaling after IL-12 stimulation	0.696	0.027	SOD1
TWEAK Signaling	0.696	0.027	CASP7
Reelin Signaling in Neurons	0.691	0.0145	APOE,APP
Hereditary Breast Cancer Signaling	0.691	0.0145	TP53,XPC
Hematoma Resolution Signaling Pathway	0.686	0.0116	CAT,IFNGR1,SOD1
Notch Signaling	0.686	0.0263	JAG1
MSP-RON Signaling in Cancer Cells Pathway	0.682	0.0143	CREB5,RPS6KA2
Formation of Fibrin Clot (Clotting Cascade)	0.676	0.0256	PRCP
Regulation of TP53 Expression and Degradation	0.676	0.0256	TP53
NGF-stimulated transcription	0.676	0.0256	EGR3
Deubiquitination	0.67	0.0114	ATXN7,RHOT1,TP53
Transcriptional Regulation by VENTX	0.666	0.025	TP53
Signaling by Rho Family GTPases	0.657	0.0112	PIP5KL1,RHOT1,SEPTIN9
Transport of vitamins, nucleosides, and related molecules	0.656	0.0244	SLCO1B1
Signaling by FGFR4	0.656	0.0244	KLB
RNA Polymerase III Transcription	0.656	0.0244	POLR1C
Endocannabinoid Cancer Inhibition Pathway	0.65	0.0136	CASP7,CREB5
Endocannabinoid Neuronal Synapse Pathway	0.642	0.0134	CACNA1C,PLCE1
Retinoate Biosynthesis I	0.638	0.0233	AKR1B1
PTEN Regulation	0.638	0.0133	TP53,WWP2
Semaphorin Neuronal Repulsive Signaling Pathway	0.638	0.0133	SEMA4D,TP53
PI3K Cascade	0.629	0.0227	KLB
Elastic fibre formation	0.629	0.0227	BMP4
SUMOylation of transcription cofactors	0.629	0.0227	ZNF350
MIF Regulation of Innate Immunity	0.629	0.0227	TP53
Corticotropin Releasing Hormone Signaling	0.629	0.0132	CACNA1C,CREB5
Type II Diabetes Mellitus Signaling	0.625	0.0131	ACSL1,CACNA1C
Chronic Myeloid Leukemia Signaling	0.624	0.0108	PLCE1,TP53,TRIB2
IL-10 Signaling	0.621	0.013	CREB5,IFNGR1
Arachidonic acid metabolism	0.621	0.0222	PON2
Opioid Signaling Pathway	0.618	0.0107	CACNA1C,CREB5,RPS6KA2
Necroptosis Signaling Pathway	0.617	0.0129	TLR3,TP53
Cytosolic sensors of pathogen-associated DNA	0.613	0.0217	TLR3
IL-23 Signaling Pathway	0.613	0.0217	RORA
Hepatic Fibrosis Signaling Pathway	0.608	0.00959	BAMBI,CACNA1C,CREB5,RHOT1
Heme signaling	0.605	0.0213	RORA
iNOS Signaling	0.605	0.0213	IFNGR1
Microautophagy Signaling Pathway	0.597	0.0125	RHOT1,TP53
DNA Damage Bypass	0.597	0.0208	NPLOC4
nNOS Signaling in Skeletal Muscle Cells	0.597	0.0208	CACNA1C
TP53 Regulates Transcription of Cell Cycle Genes	0.589	0.0204	TP53
Retinol Biosynthesis	0.589	0.0204	PLB1
Generic Transcription Pathway	0.583	0.00935	PPARD,RARB,RORA,ZNF350
RNA Polymerase I Transcription	0.581	0.02	POLR1C
NR1H2 and NR1H3-mediated signaling	0.581	0.02	APOE
Melanoma Signaling	0.581	0.02	TP53
MYC Mediated Apoptosis Signaling	0.581	0.02	TP53
FAT10 Cancer Signaling Pathway	0.581	0.02	TP53
TNFR1 Signaling	0.574	0.0196	CASP7
UVC-Induced MAPK Signaling	0.574	0.0196	TP53
Amyloid Processing	0.574	0.0196	APP
Cell Cycle: G2/M DNA Damage Checkpoint Regulation	0.574	0.0196	TP53
HMGB1 Signaling	0.571	0.012	IFNGR1,RHOT1
B-WICH complex positively regulates rRNA expression	0.567	0.0192	POLR1C
Apoptotic execution phase	0.567	0.0192	CASP7
UVB-Induced MAPK Signaling	0.567	0.0192	TP53
Signaling by TGF-beta Receptor Complex	0.56	0.0189	BAMBI
Th1 and Th2 Activation Pathway	0.553	0.0116	IFNGR1,JAG1
Netrin Signaling	0.55	0.0116	BET1L,CACNA1C
Role of Osteoclasts in Rheumatoid Arthritis Signaling Pathway	0.543	0.00974	CREB5,CTNNA3,RHOT1
NLR signaling pathways	0.54	0.0179	APP
Oxidative Ethanol Degradation III	0.54	0.0179	ACSL1
FAK Signaling	0.537	0.00774	EFNA1,EFNA3,EFNA5,IGF1R,NEDD9,P2RY2,SSTR2,TP53
CNTF Signaling	0.533	0.0175	RPS6KA2
Iron uptake and transport	0.527	0.0172	SLC11A2
Role of CHK Proteins in Cell Cycle Checkpoint Control	0.527	0.0172	TP53
MSP-RON Signaling Pathway	0.527	0.0172	RPS6KA2
Cancer Drug Resistance by Drug Efflux	0.527	0.0172	TP53
Signaling by ERBB4	0.521	0.0169	APOE
Circadian Clock	0.521	0.0169	RORA
Metabolism of polyamines	0.521	0.0169	AZIN1
Endometrial Cancer Signaling	0.515	0.0167	TP53
Triacylglycerol Degradation	0.515	0.0167	PLB1
IL-33 Signaling Pathway	0.51	0.0108	CASP7,CREB5
NCAM signaling for neurite out-growth	0.509	0.0164	CACNA1C
Kinesins	0.509	0.0164	KLC1
UFMylation Signaling Pathway	0.503	0.0161	TP53
Pulmonary Fibrosis Idiopathic Signaling Pathway	0.5	0.0092	JAG1,RPS6KA2,TP53
Peroxisomal protein import	0.497	0.0159	CAT
Macrophage Alternative Activation Signaling Pathway	0.495	0.0105	CREB5,PPARD
GNRH Signaling	0.492	0.0105	CACNA1C,CREB5
Semaphorin interactions	0.492	0.0156	SEMA4D
Regulation of the Epithelial Mesenchymal Transition by Growth Factors Pathway	0.489	0.0104	HMGA2,ZEB2
Neutrophil degranulation	0.487	0.0084	ALDOA,CAT,GSTP1,PRCP
PXR/RXR Activation	0.486	0.0154	GSTM1
Induction of Apoptosis by HIV1	0.486	0.0154	TP53
Role of Macrophages, Fibroblasts and Endothelial Cells in Rheumatoid Arthritis	0.484	0.00901	CREB5,PLCE1,TLR3
Phase II - Conjugation of compounds	0.475	0.0149	NAT2
Pulmonary Healing Signaling Pathway	0.469	0.0101	BMP4,JAG1
D-myo-inositol-5-phosphate Metabolism	0.469	0.0101	PLCE1,TNS3
Adrenergic Receptor Signaling Pathway (Enhanced)	0.466	0.01	CACNA1C,PLCE1
ILK Signaling	0.463	0.00995	CREB5,RHOT1
TP53 Regulates Transcription of DNA Repair Genes	0.46	0.0143	TP53
Intra-Golgi and retrograde Golgi-to-ER traffic	0.458	0.00985	BET1L,KLC1
Coronavirus Pathogenesis Pathway	0.455	0.0098	TLR3,TP53
Ephrin B Signaling	0.45	0.0139	ITSN2
Role of Tissue Factor in Cancer	0.447	0.00966	RPS6KA2,TP53
Extra-nuclear estrogen signaling	0.445	0.0137	IGF1R
Glioma Invasiveness Signaling	0.445	0.0137	RHOT1
3-phosphoinositide Biosynthesis	0.442	0.00957	PIP5KL1,TNS3
trans-Golgi Network Vesicle Budding	0.441	0.0135	APP
Granzyme A Signaling	0.441	0.0135	PARP1
Activin Inhibin Signaling Pathway	0.436	0.00948	BAMBI,TLR3
GPCR-Mediated Integration of Enteroendocrine Signaling Exemplified by an L Cell	0.436	0.0133	PLCE1
Integrin Signaling	0.434	0.00943	NEDD9,RHOT1
Plasma lipoprotein assembly, remodeling, and clearance	0.432	0.0132	APOE
Pre-NOTCH Expression and Processing	0.432	0.0132	TP53
Leptin Signaling in Obesity	0.432	0.0132	PLCE1
mTOR Signaling	0.429	0.00935	RHOT1,RPS6KA2
TREM1 Signaling	0.427	0.013	TLR3
Antiproliferative Role of Somatostatin Receptor 2	0.427	0.013	SSTR2
Signaling by NOTCH1	0.423	0.0128	JAG1
Toll-like Receptor Signaling	0.423	0.0128	TLR3
Neurotrophin/TRK Signaling	0.423	0.0128	CREB5
Autophagy	0.421	0.00922	CREB5,TP53
DDX58/IFIH1-mediated induction of interferon-alpha/beta	0.418	0.0127	APP
Signaling by MET	0.418	0.0127	TNS3
Thyroid Cancer Signaling	0.418	0.0127	TP53
Role of MAPK Signaling in Inhibiting the Pathogenesis of Influenza	0.418	0.0127	PLB1
Glycosaminoglycan metabolism	0.414	0.0125	B3GNT4
Glucose metabolism	0.414	0.0125	ALDOA
Role of BRCA1 in DNA Damage Response	0.414	0.0125	TP53
RHOGDI Signaling	0.414	0.00909	PIP5KL1,RHOT1
Calcium Signaling	0.414	0.00909	CACNA1C,CREB5
Signaling by NTRK1 (TRKA)	0.41	0.0123	RPS6KA2
Activation of anterior HOX genes in hindbrain during early embryogenesis	0.41	0.0123	RARB
Pathogen Induced Cytokine Storm Signaling Pathway	0.408	0.00809	CASP7,IFNGR1,TLR3
Thrombin Signaling	0.402	0.00889	PLCE1,RHOT1
Transport of bile salts and organic acids, metal ions and amine compounds	0.402	0.012	SLC11A2
Signaling by NOTCH4	0.402	0.012	JAG1
NAFLD Signaling Pathway	0.4	0.00885	CASP7,TLR3
Activation of NMDA receptors and postsynaptic events	0.398	0.0119	RPS6KA2
Role of MAPK Signaling in the Pathogenesis of Influenza	0.398	0.0119	PLB1
HER-2 Signaling in Breast Cancer	0.397	0.00881	CASP7,TP53
Role of Osteoblasts, Osteoclasts and Chondrocytes in Rheumatoid Arthritis	0.395	0.00877	BMP3,BMP4
BAG2 Signaling Pathway	0.394	0.0118	TP53
Role of Hypercytokinemia/hyperchemokinemia in the Pathogenesis of Influenza	0.39	0.0116	TLR3
FGF Signaling	0.39	0.0116	CREB5
Sphingolipid metabolism	0.386	0.0115	GBA3
Regulation of the Epithelial Mesenchymal Transition in Development Pathway	0.386	0.0115	JAG1
Phagosome Formation	0.383	0.00718	P2RY2,PIP5KL1,PLB1,SSTR2,TLR3
TP53 Regulates Metabolic Genes	0.382	0.0114	TP53
KEAP1-NFE2L2 pathway	0.371	0.011	NPLOC4
Factors involved in megakaryocyte development and platelet production	0.371	0.011	TP53
Crosstalk between Dendritic Cells and Natural Killer Cells	0.371	0.011	TLR3
Regulation of TP53 Activity through Phosphorylation	0.364	0.0108	TP53
Actin Nucleation by ARP-WASP Complex	0.364	0.0108	RHOT1
Pyroptosis Signaling Pathway	0.361	0.0106	TLR3
Interferon gamma signaling	0.361	0.0106	IFNGR1
Neutrophil Extracellular Trap Signaling Pathway	0.359	0.0075	CASP7,PLB1,PLCE1
Neddylation	0.356	0.00813	COMMD1,NPLOC4
Protein folding	0.347	0.0102	TP53
DNA Methylation and Transcriptional Repression Signaling	0.347	0.0102	TP53
Wound Healing Signaling Pathway	0.345	0.00794	IFNGR1,TAC1
Phase I - Functionalization of compounds	0.335	0.0098	CYP46A1
COPI-mediated anterograde transport	0.335	0.0098	BET1L
G alpha (i) signalling events	0.333	0.00775	APP,SSTR2
Integration of energy metabolism	0.332	0.00971	CACNA1C
WNK Renal Signaling Pathway	0.323	0.00943	ASIC2
Extracellular matrix organization	0.323	0.00943	APP
Cargo recognition for clathrin-mediated endocytosis	0.32	0.00935	ITSN2
PPAR Signaling	0.32	0.00935	PPARD
PD-1, PD-L1 cancer immunotherapy pathway	0.32	0.00935	IFNGR1
Telomerase Signaling	0.317	0.00926	TP53
Breast Cancer Regulation by Stathmin1	0.313	0.00673	CREB5,P2RY2,SSTR2,TP53
Cell Cycle Checkpoints	0.308	0.00735	HERC2,TP53
Binding and Uptake of Ligands by Scavenger Receptors	0.306	0.00893	APOE
HDR through Homologous Recombination (HRR) or Single Strand Annealing (SSA)	0.306	0.00893	HERC2
Role of MAPK Signaling in Promoting the Pathogenesis of Influenza	0.301	0.00877	PLB1
IL-13 Signaling Pathway	0.295	0.00862	TP53
Bladder Cancer Signaling	0.295	0.00862	TP53
Cholecystokinin/Gastrin-mediated Signaling	0.288	0.0084	RHOT1
Nitric Oxide Signaling in the Cardiovascular System	0.285	0.00833	CACNA1C
Th1 Pathway	0.28	0.0082	IFNGR1
L1CAM interactions	0.273	0.008	RPS6KA2
Histone Modification Signaling Pathway	0.271	0.00678	CDKN2B-AS1,PPARD
MHC class II antigen presentation	0.271	0.00794	KLC1
Gαs Signaling	0.271	0.00794	CREB5
ROBO SLIT Signaling Pathway	0.269	0.00787	APP
14-3-3-mediated Signaling	0.269	0.00787	PLCE1
Endocannabinoid Developing Neuron Pathway	0.269	0.00787	CREB5
Chaperone Mediated Autophagy Signaling Pathway	0.269	0.0063	APP,IGF1R,SOX2,TP53
TR/RXR Activation	0.266	0.00781	PPARD
G Beta Gamma Signaling	0.264	0.00775	CACNA1C
Cardiac conduction	0.262	0.00769	CACNA1C
Clathrin-mediated endocytosis	0.262	0.00769	ITSN2
GABA Receptor Signaling	0.258	0.00758	CACNA1C
STAT3 Pathway	0.251	0.00741	IGF1R
RAC Signaling	0.247	0.0073	PIP5KL1
Th2 Pathway	0.247	0.0073	JAG1
BBSome Signaling Pathway	0.243	0.00613	IGF1R,P2RY2,SSTR2
GABAergic Receptor Signaling Pathway (Enhanced)	0.243	0.00719	CACNA1C
PIP3 activates AKT signaling	0.241	0.00714	KLB
CGAS-STING Signaling Pathway	0.241	0.00714	IDO1
Insulin Receptor Signaling	0.241	0.00714	ASIC2
C-type lectin receptors (CLRs)	0.232	0.0069	MUC16
RNA Polymerase II Transcription	0.224	0.00671	THOC7
Dilated Cardiomyopathy Signaling Pathway	0.223	0.00667	CACNA1C
PTEN Signaling	0.221	0.00662	IGF1R
Role of Pattern Recognition Receptors in Recognition of Bacteria and Viruses	0.212	0.00641	TLR3
eNOS Signaling	0.212	0.00641	MIP
Ovarian Cancer Signaling	0.209	0.00633	TP53
Epithelial Adherens Junction Signaling	0.209	0.00633	IGF1R
Phagosome Maturation	0.199	0.0061	BET1L
Macrophage Classical Activation Signaling Pathway	0	0.00529	IFNGR1
Glucocorticoid Receptor Signaling	0	0.00172	RARB
Leukocyte Extravasation Signaling	0	0.00518	CTNNA3
NOD1/2 Signaling Pathway	0	0.00529	TLR3
PPARα/RXRα Activation	0	0.00515	PLCE1
TCF dependent signaling in response to WNT	0	0.00503	SOX2
Cell surface interactions at the vascular wall	0	0.00474	SLC7A8
Mitotic G2-G2/M phases	0	0.00503	TP53
RAF/MAP kinase cascade	0	0.00382	KLB
Processing of Capped Intron-Containing Pre-mRNA	0	0.00348	THOC7
Class I MHC mediated antigen processing and presentation	0	0.00267	HERC2
Ion channel transport	0	0.00546	ASIC2
Hepatic Cholestasis	0	0.00448	SLCO1B1
Protein Sorting Signaling Pathway	0	0.00562	GBA3
Cohesin Chromatin Regulation Pathway	0	0.00405	SOX2
Nuclear Cytoskeleton Signaling Pathway	0	0.00455	KLC1
Tight Junction Signaling	0	0.00556	BET1L
Erythropoietin Signaling Pathway	0	0.00568	TP53
Clathrin-mediated Endocytosis Signaling	0	0.00481	APOE
IL-8 Signaling	0	0.00476	RHOT1
FcγRIIB Signaling in B Lymphocytes	0	0.00188	CACNA1C
CCR5 Signaling in Macrophages	0	0.002	CACNA1C
Cytotoxic T Lymphocyte-mediated Apoptosis of Target Cells	0	0.00235	CASP7
CXCR4 Signaling	0	0.00595	RHOT1
CTLA4 Signaling in Cytotoxic T Lymphocytes	0	0.00164	IDO1
T Helper Cell Differentiation	0	0.00212	IFNGR1
Dendritic Cell Maturation	0	0.00503	CREB5,PLCE1,TLR3
HIF1α Signaling	0	0.00478	TP53
Cellular Effects of Sildenafil (Viagra)	0	0.00581	CACNA1C,CREB5,P2RY2,SSTR2
Androgen Signaling	0	0.00592	CACNA1C
Germ Cell-Sertoli Cell Junction Signaling	0	0.00588	RHOT1
Type I Diabetes Mellitus Signaling	0	0.00393	ICA1,IFNGR1
p70S6K Signaling	0	0.00173	PLCE1
Communication between Innate and Adaptive Immune Cells	0	0.00107	TLR3
EIF2 Signaling	0	0.00435	IGF1R
AMPK Signaling	0	0.00413	CREB5
Phospholipase C Signaling	0	0.00268	CREB5,PLCE1,RHOT1
Altered T Cell and B Cell Signaling in Rheumatoid Arthritis	0	0.00107	TLR3
Protein Kinase A Signaling	0	0.00487	CREB5,PLCE1
PKCθ Signaling in T Lymphocytes	0	0.00179	CACNA1C
PI3K Signaling in B Lymphocytes	0	0.0017	PLCE1
Sertoli Cell-Sertoli Cell Junction Signaling	0	0.00412	CREB5
D-myo-inositol (1,4,5,6)-Tetrakisphosphate Biosynthesis	0	0.00546	TNS3
D-myo-inositol (3,4,5,6)-tetrakisphosphate Biosynthesis	0	0.00546	TNS3
3-phosphoinositide Degradation	0	0.00515	TNS3
Gαq Signaling	0	0.00588	RHOT1
TEC Kinase Signaling	0	0.00173	RHOT1
ERK/MAPK Signaling	0	0.00465	CREB5
SAPK/JNK Signaling	0	0.00199	TP53
PI3K/AKT Signaling	0	0.005	TP53
Cardiac β-adrenergic Signaling	0	0.00556	CACNA1C
Protein Ubiquitination Pathway	0	0.00366	CRYAA/LOC102724652
IL-4 Signaling	0	0.00173	CREB5
B Cell Receptor Signaling	0	0.00158	CREB5
cAMP-mediated signaling	0	0.00424	CREB5
NF-κB Signaling	0	0.00525	BMP4,IGF1R,TLR3
G-Protein Coupled Receptor Signaling	0	0.00569	CREB5,P2RY2,PLCE1,SSTR2
Adrenomedullin signaling pathway	0	0.00503	PLCE1
Th17 Activation Pathway	0	0.00207	RORA
Cardiac Hypertrophy Signaling (Enhanced)	0	0.00554	CACNA1C,IGF1R,PLCE1
Systemic Lupus Erythematosus in T Cell Signaling Pathway	0	0.00467	CASP7,CREB5,RHOT1
Systemic Lupus Erythematosus in B Cell Signaling Pathway	0	0.00277	IFNGR1,TLR3
Tumor Microenvironment Pathway	0	0.00559	IDO1
