# Supplementary material for: Oxidative Stress in Genetic Cataract Formation
Source: Antioxidants (Basel). 2024 Oct 29;13(11):1315. doi: 10.3390/antiox13111315 (PMC11591473; doi:10.3390/antiox13111315)
Supplement: Supplementary file 1 [file antioxidants-13-01315-s001.zip › Table S4.xlsx]

## Sheet: Sheet0
Ingenuity Canonical Pathways	-log(p-value)	Ratio	Molecules
BER (Base Excision Repair) Pathway	5.67	0.136	CDKN2A,NEIL2,OGG1,PARP1,TP53,XRCC1
Synaptogenesis Signaling Pathway	5.38	0.0413	APOE,BET1L,CNTNAP1,CREB1,CREB5,EFNA1,EFNA3,EFNA5,EPHA2,GOSR2,ITSN2,PRKCD,STXBP6
Aryl Hydrocarbon Receptor Signaling	4.96	0.0566	CDKN2A,GSTM1,GSTM2,GSTM4,GSTP1,GSTT1,NQO1,RARB,TP53
Glutathione-mediated Detoxification	4.73	0.132	GSTM1,GSTM2,GSTM4,GSTP1,GSTT1
Superoxide Radicals Degradation	4.45	0.375	CAT,NQO1,SOD1
FXR/RXR Activation	4.4	0.0481	ABCC2,APOE,GSTM1,GSTM2,GSTM4,GSTP1,GSTT1,NQO1,SLCO1B1
NRF2-mediated Oxidative Stress Response	4.34	0.0422	ABCC2,CAT,GSTM1,GSTM2,GSTM4,GSTP1,GSTT1,NQO1,PRKCD,SOD1
Role of OCT4 in Mammalian Embryonic Stem Cell Pluripotency	4.31	0.109	PARP1,SOX2,TDRD7,TP53,WWP2
Xenobiotic Metabolism PXR Signaling Pathway	4.26	0.0462	ABCC2,CAT,GSTM1,GSTM2,GSTM4,GSTP1,GSTT1,PRKCD,SLCO1B1
Glutathione Redox Reactions I	4.02	0.143	GSTM1,GSTM2,GSTP1,GSTT1
Xenobiotic Metabolism AHR Signaling Pathway	3.95	0.069	GSTM1,GSTM2,GSTM4,GSTP1,GSTT1,NQO1
Apelin Adipocyte Signaling Pathway	3.84	0.0659	CAT,GSTM1,GSTM2,GSTP1,GSTT1,SOD1
Insulin Secretion Signaling Pathway	3.81	0.0364	ASIC2,BET1L,CACNA1C,CREB1,CREB5,EIF2S2,GOSR2,PLCE1,PRKCD,SPCS1
Axonal Guidance Signaling	3.79	0.0275	ADAM15,BMP3,BMP4,EFNA1,EFNA3,EFNA5,EPHA2,HERC2,KLC1,NFAT5,PLCE1,PRKCD,SEMA3G,SEMA4D
Oncogene Induced Senescence	3.68	0.118	CDKN2A,CDKN2B,CDKN2C,TP53
DNA Double-Strand Break Repair by Non-Homologous End Joining	3.66	0.214	PARP1,XRCC1,XRCC4
Mitochondrial Dysfunction	3.65	0.032	APP,CACNA1C,CREB1,CREB5,GSTM1,GSTM2,GSTP1,GSTT1,RHOT1,SOD1,TP53
Xenobiotic Metabolism General Signaling Pathway	3.58	0.049	GSTM1,GSTM2,GSTM4,GSTP1,GSTT1,NQO1,PRKCD
Xenobiotic Metabolism Signaling	3.57	0.034	ABCC2,CAT,GSTM1,GSTM2,GSTM4,GSTP1,GSTT1,NQO1,PRKCD,SLCO1B1
Xenobiotic Metabolism CAR Signaling Pathway	3.51	0.0412	ABCC2,GSTM1,GSTM2,GSTM4,GSTP1,GSTT1,PRKCD,SLCO1B1
Resolution of Abasic Sites (AP sites)	3.49	0.105	NEIL2,OGG1,PARP1,XRCC1
Cell Cycle: G1/S Checkpoint Regulation	3.47	0.0725	CDKN2A,CDKN2B,CDKN2C,GNL3,TP53
Docosahexaenoic Acid (DHA) Signaling	3.45	0.036	APP,CASP7,CAT,CREB1,CREB5,PLB1,PLCE1,PRKCD,STXBP6
LPS/IL-1 Mediated Inhibition of RXR Function	3.36	0.035	ABCC2,ACSL1,APOE,CAT,GSTM1,GSTM2,GSTM4,GSTP1,GSTT1
SUMOylation of DNA damage response and repair proteins	3.28	0.0658	CDKN2A,HERC2,PARP1,XPC,XRCC4
Gap Junction Signaling	3.23	0.0308	CASP7,CREB1,CREB5,GJA3,GJA8,MIP,OXT,P2RY2,PLCE1,PRKCD
Glioma Signaling	3.1	0.048	CDKN2A,CDKN2B,CDKN2C,IGF1R,PRKCD,TP53
Sirtuin Signaling Pathway	2.98	0.0309	APP,NQO1,OGG1,PARP1,POLR1C,RARB,SOD1,TP53,XPC
Tryptophan Degradation to 2-amino-3-carboxymuconate Semialdehyde	2.96	0.333	IDO1,KYNU
RAR Activation	2.85	0.0256	CDKN2B,CREB1,CREB5,IGFBP3,PARP1,PBRM1,PPARD,PRKCD,RARB,RHOT1,RPS6KA2
Role of p14/p19ARF in Tumor Suppression	2.66	0.1	CDKN2A,SENP3,TP53
Factors Promoting Cardiogenesis in Vertebrates	2.65	0.0392	BMP3,BMP4,CREB1,CREB5,PLCE1,PRKCD
WNT/Ca+ pathway	2.58	0.0606	CREB1,CREB5,NFAT5,PLCE1
Growth Hormone Signaling	2.47	0.0563	IGF1R,IGFBP3,PRKCD,RPS6KA2
Amyotrophic Lateral Sclerosis Signaling	2.46	0.0431	CACNA1C,CASP7,CAT,SOD1,TP53
Huntington's Disease Signaling	2.45	0.0282	BET1L,CASP7,CREB1,CREB5,GOSR2,IGF1R,PRKCD,TP53
Senescence-Associated Secretory Phenotype (SASP)	2.42	0.0548	CDKN2A,CDKN2B,CDKN2C,RPS6KA2
Ribonucleotide Reductase Signaling Pathway	2.41	0.0351	CDKN2A,CREB1,CREB5,PARP1,PBRM1,TP53
Glioblastoma Multiforme Signaling	2.41	0.0351	CDKN2A,IGF1R,PLCE1,PRKCD,RHOT1,TP53
NGF Signaling	2.4	0.0417	CREB1,CREB5,PRKCD,RPS6KA2,TP53
Detoxification of Reactive Oxygen Species	2.39	0.0811	CAT,GSTP1,SOD1
Hypoxia Signaling in the Cardiovascular System	2.36	0.0526	CREB1,CREB5,NQO1,TP53
HDR through MMEJ (alt-NHEJ)	2.33	0.167	PARP1,XRCC1
Tryptophan catabolism	2.33	0.167	IDO1,KYNU
Osteoarthritis Pathway	2.33	0.0297	ANKH,CASP7,CREB1,CREB5,CXCR2,JAG1,PPARD
Senescence Pathway	2.32	0.0268	CACNA1C,CAT,CDKN2A,CDKN2B,ITSN2,NFAT5,PARP1,TP53
NAD biosynthesis II (from tryptophan)	2.26	0.154	IDO1,KYNU
Synaptic Long Term Potentiation	2.22	0.0379	CACNA1C,CREB1,CREB5,PLCE1,PRKCD
P2Y Purinergic Receptor Signaling Pathway	2.21	0.0376	CREB1,CREB5,P2RY2,PLCE1,PRKCD
Oxidative Stress Induced Senescence	2.17	0.0465	CDKN2A,CDKN2B,CDKN2C,TP53
Cyclins and Cell Cycle Regulation	2.17	0.0465	CDKN2A,CDKN2B,CDKN2C,TP53
Acetylcholine Receptor Signaling Pathway	2.15	0.0309	CACNA1C,CASP7,CREB1,CREB5,PLCE1,PRKCD
White Adipose Tissue Browning Pathway	2.14	0.0362	CACNA1C,CREB1,CREB5,KLB,RARB
Ephrin A Signaling	2.13	0.036	APP,EFNA1,EFNA3,EFNA5,EPHA2
Glutaminergic Receptor Signaling Pathway (Enhanced)	2.11	0.0246	BET1L,CACNA1C,CREB1,CREB5,GOSR2,PLB1,PLCE1,PRKCD
Role of IL-17F in Allergic Inflammatory Airway Diseases	2.1	0.0638	CREB1,CREB5,RPS6KA2
Oxytocin in Brain Signaling Pathway	2.09	0.0302	CACNA1C,CREB1,CREB5,OXT,PLB1,PRKCD
BMP signaling pathway	2.08	0.044	BMP3,BMP4,CREB1,ZNF423
Ephrin Receptor Signaling	2.06	0.0297	CREB1,CREB5,EFNA1,EFNA3,EFNA5,EPHA2
Lanosterol Biosynthesis	2.06	1	LSS
PFKFB4 Signaling Pathway	2.05	0.0612	CREB1,CREB5,TP53
EPH-Ephrin signaling	2.04	0.0426	EFNA1,EFNA3,EFNA5,EPHA2
Germ layer formation at gastrulation	2.03	0.118	BMP4,SOX2
Gastrin-CREB signalling pathway via PKC and MAPK	1.98	0.111	CREB1,RPS6KA2
p53 Signaling	1.97	0.0408	CDKN2A,COQ8A,GNL3,TP53
UVA-Induced MAPK Signaling	1.97	0.0408	PARP1,PLCE1,RPS6KA2,TP53
ATM Signaling	1.94	0.04	CREB1,CREB5,HERC2,TP53
Eicosanoid Signaling	1.94	0.025	CREB1,CREB5,PLB1,PLCE1,PPARD,PRKCD,RPS6KA2
Neuropathic Pain Signaling in Dorsal Horn Neurons	1.93	0.0396	CREB1,PLCE1,PRKCD,TAC1
COPI-mediated anterograde transport	1.91	0.0392	BET1L,CAPZB,COG4,GOSR2
Intrinsic Pathway for Apoptosis	1.91	0.0545	CASP7,CDKN2A,TP53
The citric acid (TCA) cycle and respiratory electron transport	1.91	0.0545	ME3,PDPR,PPARD
Folate Signaling Pathway	1.89	0.0536	MTHFR,SOX2,TP53
SUMOylation of transcription factors	1.89	0.1	CDKN2A,TP53
Multiple Sclerosis Signaling Pathway	1.88	0.027	CTNNA3,HLA-DQB1,IFNGR1,PARP1,PPARD,TLR3
Post-translational protein phosphorylation	1.84	0.0374	APOE,APP,BMP4,IGFBP3
Transcriptional Regulatory Network in Embryonic Stem Cells	1.84	0.0305	BMP4,ESRRB,IGF1R,SOX2,TP53
O-linked glycosylation	1.79	0.036	B3GNT4,GALNT16,MUC16,ST6GALNAC4
Formation of paraxial mesoderm	1.77	0.087	BMP4,TBX6
Tryptophan Degradation III (Eukaryotic)	1.77	0.087	IDO1,KYNU
RHO GTPase cycle	1.76	0.02	CAPZB,CDC42BPA,DNMBP,EPHA2,ITSN2,JAG1,NIPSNAP2,PICALM,WWP2
Aldosterone Signaling in Epithelial Cells	1.76	0.0291	ASIC2,CRYAA/LOC102724652,PIP5KL1,PLCE1,PRKCD
Transcriptional Regulation by MECP2	1.76	0.0476	CREB1,RBFOX1,SOX2
Prostate Cancer Signaling	1.75	0.0351	CREB1,CREB5,GSTP1,TP53
Netrin Signaling	1.75	0.0289	BET1L,CACNA1C,GOSR2,NFAT5,PRKCD
WNT/β-catenin Signaling	1.74	0.0287	CDKN2A,PPARD,RARB,SOX2,TP53
PXR/RXR Activation	1.72	0.0462	ABCC2,GSTM1,GSTM2
Ethanol Degradation IV	1.7	0.08	ACSL1,CAT
MSP-RON Signaling in Macrophages Pathway	1.69	0.0336	CREB1,CREB5,HLA-DQB1,IFNGR1
p38 MAPK Signaling	1.68	0.0333	CREB1,CREB5,RPS6KA2,TP53
Class A/1 (Rhodopsin-like receptors)	1.67	0.0221	APP,CXCR2,OXT,P2RY2,PLPPR3,SSTR2,TAC1
Neuroinflammation Signaling Pathway	1.67	0.0221	APP,CREB1,CREB5,HLA-DQB1,IFNGR1,NFAT5,TLR3
D-myo-inositol (1,4,5)-Trisphosphate Biosynthesis	1.67	0.0769	PIP5KL1,PLCE1
Pancreatic Secretion Signaling Pathway	1.66	0.0242	BET1L,GOSR2,PLCE1,PRKCD,STXBP6,TPCN2
Gluconeogenesis I	1.64	0.0741	ALDOA,ME3
Regulation of Insulin-like Growth Factor (IGF) transport and uptake by IGFBPs	1.63	0.0323	APOE,APP,BMP4,IGFBP3
Role of NANOG in Mammalian Embryonic Stem Cell Pluripotency	1.63	0.0323	BMP3,BMP4,SOX2,TP53
Dopamine-DARPP32 Feedback in cAMP Signaling	1.63	0.0269	CACNA1C,CREB1,CREB5,PLCE1,PRKCD
Myelination Signaling Pathway	1.61	0.0214	BMP3,BMP4,CREB1,CREB5,IGF1R,SOX2,ZEB2
Melatonin Signaling	1.6	0.0417	PLCE1,PRKCD,RORA
Basal Cell Carcinoma Signaling	1.6	0.0417	BMP3,BMP4,TP53
Melanin biosynthesis	1.59	0.333	OCA2
Production of Nitric Oxide and Reactive Oxygen Species in Macrophages	1.58	0.0262	APOE,CAT,IFNGR1,PRKCD,RHOT1
Superpathway of Cholesterol Biosynthesis	1.58	0.069	LSS,MVK
ERK5 Signaling	1.57	0.0405	CREB1,CREB5,RPS6KA2
Estrogen Receptor Signaling	1.57	0.0196	CACNA1C,CREB1,CREB5,DDX5,IGF1R,PLCE1,PRKCD,TP53
Synaptic Long Term Depression	1.53	0.0253	CACNA1C,IGF1R,PLB1,PLCE1,PRKCD
Circadian Rhythm Signaling	1.52	0.0224	CACNA1C,CREB1,CREB5,PLCE1,PRKCD,RORA
VDR/RXR Activation	1.51	0.0385	IGFBP3,PPARD,PRKCD
ID1 Signaling Pathway	1.5	0.0249	APP,BMP4,CDKN2A,IGF1R,TP53
Human Embryonic Stem Cell Pluripotency	1.5	0.0249	BMP3,BMP4,ESRRB,PRKCD,SOX2
DHCR24 Signaling Pathway	1.5	0.0292	APOE,APP,PRKCD,TP53
Intra-Golgi and retrograde Golgi-to-ER traffic	1.49	0.0246	BET1L,CAPZB,COG4,GOSR2,KLC1
MAPK targets/ Nuclear events mediated by MAP kinases	1.48	0.0606	CREB1,RPS6KA2
D-glucuronate Degradation I	1.46	0.25	AKR1B1
FLT3 Signaling in Hematopoietic Progenitor Cells	1.46	0.0366	CREB1,CREB5,RPS6KA2
Estrogen-Dependent Breast Cancer Signaling	1.46	0.0366	CREB1,CREB5,IGF1R
Signaling by NOTCH2	1.45	0.0588	CREB1,JAG1
Oxytocin Signaling Pathway	1.43	0.0213	CACNA1C,CREB1,CREB5,OXT,PPARD,PRKCD
CLEAR Signaling Pathway	1.41	0.0211	CREB1,CREB5,IGF1R,PRKCD,TLR3,TP53
Formation of lateral plate mesoderm	1.37	0.2	BMP4
Lactose Degradation III	1.37	0.2	GBA3
Acetate Conversion to Acetyl-CoA	1.37	0.2	ACSL1
NAD Signaling Pathway	1.37	0.0265	OXT,PARP1,TP53,TPCN2
Immunogenic Cell Death Signaling Pathway	1.36	0.0333	IFNGR1,P2RY2,TLR3
Corticotropin Releasing Hormone Signaling	1.36	0.0263	CACNA1C,CREB1,CREB5,PRKCD
KEAP1-NFE2L2 pathway	1.35	0.033	CDKN2A,NPLOC4,PRKCD
Regulation of TP53 Expression and Degradation	1.35	0.0513	CDKN2A,TP53
NGF-stimulated transcription	1.35	0.0513	CREB1,EGR3
IL-10 Signaling	1.34	0.026	CREB1,CREB5,HLA-DQB1,IFNGR1
Transcriptional Regulation by VENTX	1.33	0.05	CDKN2A,TP53
Interferon gamma signaling	1.31	0.0319	HLA-DQB1,IFNGR1,PRKCD
Non-Small Cell Lung Cancer Signaling	1.31	0.0319	CDKN2A,RARB,TP53
DAG and IP3 signaling	1.31	0.0488	CREB1,PRKCD
Activation of gene expression by SREBF (SREBP)	1.31	0.0488	LSS,MVK
IL-12 Signaling and Production in Macrophages	1.31	0.0219	APOE,IFNGR1,NFAT5,PRKCD,TLR3
Fructose metabolism	1.29	0.167	AKR1B1
Glycine Cleavage Complex	1.29	0.167	OCA2
Transcriptional regulation by RUNX3	1.29	0.0312	CDKN2A,JAG1,TP53
Small Cell Lung Cancer Signaling	1.29	0.0312	CDKN2B,RARB,TP53
HEY1 Signaling Pathway	1.28	0.0248	BMP3,BMP4,JAG1,TP53
Parkinson's Signaling Pathway	1.28	0.0195	CACNA1C,GBA3,GSTM2,NQO1,SLC11A2,TLR3
Nucleotide Excision Repair	1.28	0.0309	PARP1,XPC,XRCC1
Serotonin Receptor Signaling	1.27	0.0171	APP,CACNA1C,CREB1,CREB5,PLB1,PLCE1,PRKCD,RHOT1
Melanocyte Development and Pigmentation Signaling	1.27	0.0306	CREB1,CREB5,RPS6KA2
Apelin Cardiomyocyte Signaling Pathway	1.26	0.0303	CAT,PLCE1,PRKCD
Elastic fibre formation	1.25	0.0455	BMP4,EFEMP1
SUMOylation of transcription cofactors	1.25	0.0455	DDX5,ZNF350
TAK1-dependent IKK and NF-kappa-B activation	1.25	0.0455	APP,TP53
Signaling by Retinoic Acid	1.25	0.0455	PPARD,RARB
TP53 Regulates Transcription of Cell Death Genes	1.25	0.0455	IGFBP3,TP53
Retinoid metabolism and transport	1.25	0.0455	APOE,PLB1
Atorvastatin ADME	1.23	0.143	SLCO1B1
DNA damage-induced 14-3-3σ Signaling	1.22	0.0435	CASP7,TP53
Sumoylation Pathway	1.22	0.0291	RHOT1,SENP3,TP53
Mouse Embryonic Stem Cell Pluripotency	1.21	0.0288	BMP4,SOX2,TP53
Apoptosis Signaling	1.21	0.0288	CASP7,PARP1,TP53
Heme signaling	1.2	0.0426	CREB1,RORA
G alpha (q) signalling events	1.18	0.023	APP,OXT,P2RY2,TAC1
Miro GTPase Cycle	1.17	0.125	RHOT1
Transcriptional activity of SMAD2/SMAD3:SMAD4 heterotrimer	1.17	0.0408	CDKN2B,PARP1
Nonhomologous End-Joining (NHEJ)	1.17	0.0408	HERC2,XRCC4
ISGylation Signaling Pathway	1.17	0.0278	NFAT5,TLR3,TP53
Signaling by NOTCH3	1.15	0.04	JAG1,WWP2
Melanoma Signaling	1.15	0.04	CDKN2A,TP53
MYC Mediated Apoptosis Signaling	1.15	0.04	CDKN2A,TP53
Interleukin-4 and Interleukin-13 signaling	1.15	0.0273	RORA,SOX2,TP53
Molecular Mechanisms of Cancer	1.15	0.014	BMP3,BMP4,CASP7,CDKN2A,CDKN2B,CDKN2C,CXCR2,P2RY2,PRKCD,RHOT1,SSTR2,TP53
Role of Macrophages, Fibroblasts and Endothelial Cells in Rheumatoid Arthritis	1.15	0.018	CREB1,CREB5,NFAT5,PLCE1,PRKCD,TLR3
UVC-Induced MAPK Signaling	1.14	0.0392	PRKCD,TP53
Cell Cycle: G2/M DNA Damage Checkpoint Regulation	1.14	0.0392	CDKN2A,TP53
Sleep REM Signaling Pathway	1.14	0.027	CREB1,CREB5,RPS6KA2
Sperm Motility	1.13	0.0195	EPHA2,IGF1R,PLB1,PLCE1,PRKCD
Apoptotic execution phase	1.12	0.0385	CASP7,PRKCD
UVB-Induced MAPK Signaling	1.12	0.0385	PRKCD,TP53
Sucrose Degradation V (Mammalian)	1.12	0.111	ALDOA
Folate Transformations I	1.12	0.111	MTHFR
Ion channel transport	1.12	0.0219	ASIC2,ATP13A2,CUTC,TPCN2
Antioxidant Action of Vitamin C	1.11	0.0263	PLB1,PLCE1,SLC23A1
Cardiac Hypertrophy Signaling	1.11	0.0192	CACNA1C,CREB1,IGF1R,PLCE1,RHOT1
Sleep NREM Signaling Pathway	1.1	0.0261	CREB1,CREB5,PARP1
Major pathway of rRNA processing in the nucleolus and cytosol	1.1	0.0215	GNL3,NOB1,SENP3,UTP6
MicroRNA Biogenesis Signaling Pathway	1.09	0.0214	BMP4,DDX5,QKI,TP53
POU5F1 (OCT4), SOX2, NANOG repress genes related to differentiation	1.08	0.1	SOX2
Embryonic Stem Cell Differentiation into Cardiac Lineages	1.08	0.1	SOX2
GPCR-Mediated Nutrient Sensing in Enteroendocrine Cells	1.08	0.0254	CACNA1C,PLCE1,PRKCD
Macrophage Alternative Activation Signaling Pathway	1.07	0.0211	CREB1,CREB5,HLA-DQB1,PPARD
DNA Damage/Telomere Stress Induced Senescence	1.07	0.0357	HMGA2,TP53
Triacylglycerol Biosynthesis	1.07	0.0357	OSGEP,PLPPR3
GNRH Signaling	1.07	0.0209	CACNA1C,CREB1,CREB5,PRKCD
Sphingosine-1-phosphate Signaling	1.06	0.025	CASP7,PLCE1,RHOT1
Hepatic Fibrosis / Hepatic Stellate Cell Activation	1.05	0.0206	BAMBI,IFNGR1,IGF1R,IGFBP3
Endothelin-1 Signaling	1.05	0.0206	CASP7,PLB1,PLCE1,PRKCD
Neuroprotective Role of THOP1 in Alzheimer's Disease	1.04	0.0246	APP,CREB1,TAC1
Cancer Drug Resistance by Drug Efflux	1.04	0.0345	ABCC2,TP53
RHO GTPases activate KTN1	1.04	0.0909	KLC1
Dolichyl-diphosphooligosaccharide Biosynthesis	1.04	0.0909	DPM3
Circadian Clock	1.03	0.0339	CREB1,RORA
Metabolism of water-soluble vitamins and cofactors	1.03	0.0339	MMAB,SLC23A1
Metabolism of polyamines	1.03	0.0339	AZIN1,NQO1
DNA Double Strand Break Response	1.03	0.0339	HERC2,TP53
Polyamine Regulation in Colon Cancer	1.03	0.0339	AZIN1,TP53
RHOA Signaling	1.03	0.0242	IGF1R,PIP5KL1,SEPTIN9
Chronic Myeloid Leukemia Signaling	1.02	0.018	CDKN2A,NFAT5,PLCE1,TP53,TRIB2
Retinoic acid Mediated Apoptosis Signaling	1.02	0.0333	PARP1,RARB
GADD45 Signaling	1.02	0.0333	TP53,ZNF350
MHC class II antigen presentation	1.01	0.0238	CAPZB,HLA-DQB1,KLC1
Pancreatic Adenocarcinoma Signaling	1.01	0.0238	CDKN2A,CDKN2B,TP53
Opioid Signaling Pathway	1.01	0.0179	CACNA1C,CREB1,CREB5,PRKCD,RPS6KA2
NCAM signaling for neurite out-growth	1.01	0.0328	CACNA1C,CREB1
Semaphorin Signaling in Neurons	1.01	0.0328	RHOT1,SEMA4D
IL-27 Signaling Pathway	0.996	0.0234	IFNGR1,RORA,TLR3
Gustation Pathway	0.994	0.0197	ASIC2,CACNA1C,P2RY2,PKD2L1
Cachexia Signaling Pathway	0.988	0.0163	CASP7,EIF2S2,IFNGR1,IGF1R,IGFBP3,PRKCD
Mitotic G1 phase and G1/S transition	0.974	0.0229	CDKN2A,CDKN2B,CDKN2C
Trafficking and processing of endosomal TLR	0.969	0.0769	TLR3
Metabolism of folate and pterines	0.969	0.0769	MTHFR
POU5F1 (OCT4), SOX2, NANOG activate genes related to proliferation	0.969	0.0769	SOX2
Passive transport by Aquaporins	0.969	0.0769	MIP
Advanced glycosylation endproduct receptor signaling	0.969	0.0769	APP
Azathioprine ADME	0.969	0.0769	GSTM1
Assembly of RNA Polymerase I Complex	0.969	0.0769	POLR1C
Cholesterol Biosynthesis I	0.969	0.0769	LSS
Cholesterol Biosynthesis II (via 24,25-dihydrolanosterol)	0.969	0.0769	LSS
Cholesterol Biosynthesis III (via Desmosterol)	0.969	0.0769	LSS
Response to elevated platelet cytosolic Ca2+	0.966	0.0227	ALDOA,APP,SOD1
Carnitine metabolism	0.939	0.0714	PPARD
Regulation of TP53 Activity through Association with Co-factors	0.939	0.0714	TP53
Leukotriene Biosynthesis	0.939	0.0714	GSTM4
Mevalonate Pathway I	0.939	0.0714	MVK
SNARE Signaling Pathway	0.938	0.0221	BET1L,GOSR2,STXBP6
Role of PKR in Interferon Induction and Antiviral Response	0.938	0.0221	IFNGR1,TLR3,TP53
Iron homeostasis signaling pathway	0.924	0.0217	BMP3,BMP4,SLC11A2
Adipogenesis pathway	0.917	0.0216	BMP4,TP53,ZNF423
Phospholipases	0.917	0.029	PLB1,PLCE1
Neutrophil degranulation	0.912	0.0147	ALDOA,CAT,CXCR2,GSTP1,MVP,PRCP,PRKCD
Response of EIF2AK1 (HRI) to heme deficiency	0.911	0.0667	EIF2S2
Fatty Acid Activation	0.911	0.0667	ACSL1
MSP-RON Signaling in Cancer Cells Pathway	0.91	0.0214	CREB1,CREB5,RPS6KA2
Calcium Signaling	0.9	0.0182	CACNA1C,CREB1,CREB5,NFAT5
Stearate Biosynthesis I (Animals)	0.897	0.0282	ACSL1,OSGEP
Granzyme B Signaling	0.885	0.0625	PARP1
Role of Osteoclasts in Rheumatoid Arthritis Signaling Pathway	0.881	0.0162	ADAM15,CREB1,CREB5,CTNNA3,RHOT1
Role of NFAT in Cardiac Hypertrophy	0.88	0.0179	CACNA1C,IGF1R,PLCE1,PRKCD
Extra-nuclear estrogen signaling	0.877	0.0274	CREB1,IGF1R
Amyloid fiber formation	0.877	0.0274	APOE,APP
Thrombin Signaling	0.875	0.0178	CREB1,PLCE1,PRKCD,RHOT1
trans-Golgi Network Vesicle Budding	0.868	0.027	APP,PICALM
Endocannabinoid Cancer Inhibition Pathway	0.865	0.0204	CASP7,CREB1,CREB5
S100 Family Signaling Pathway	0.863	0.013	APP,CACNA1C,CASP7,CREB1,CREB5,P2RY2,PLCE1,PRKCD,SSTR2,TP53
Signaling by Type 1 Insulin-like Growth Factor 1 Receptor (IGF1R)	0.86	0.0588	IGF1R
Transcriptional regulation of pluripotent stem cells	0.86	0.0588	SOX2
Neurovascular Coupling Signaling Pathway	0.841	0.0172	APP,CACNA1C,ENTPD7,PLB1
RORA activates gene expression	0.837	0.0556	RORA
Unfolded Protein Response (UPR)	0.837	0.0556	EIF2S2
Superpathway of Geranylgeranyldiphosphate Biosynthesis I (via Mevalonate)	0.837	0.0556	MVK
Neurotrophin/TRK Signaling	0.831	0.0256	CREB1,CREB5
Type II Diabetes Mellitus Signaling	0.828	0.0196	ACSL1,CACNA1C,PRKCD
Protein Kinase A Signaling	0.825	0.0146	CREB1,CREB5,MTMR3,NFAT5,PLCE1,PRKCD
Maturity Onset Diabetes of Young (MODY) Signaling	0.822	0.0253	APOE,CACNA1C
Regulation of TP53 Activity through Methylation	0.816	0.0526	TP53
Metabolism of cofactors	0.816	0.0526	COQ6
NFE2L2 regulating anti-oxidant/detoxification enzymes	0.816	0.0526	NQO1
γ-linolenate Biosynthesis II (Animals)	0.816	0.0526	ACSL1
Mitochondrial L-carnitine Shuttle Pathway	0.816	0.0526	ACSL1
Role of BRCA1 in DNA Damage Response	0.814	0.025	PBRM1,TP53
Orexin Signaling Pathway	0.813	0.0168	CACNA1C,PIP5KL1,PLCE1,PRKCD
Role of Pattern Recognition Receptors in Recognition of Bacteria and Viruses	0.81	0.0192	CREB1,PRKCD,TLR3
Signaling by NTRK1 (TRKA)	0.805	0.0247	CREB1,RPS6KA2
Hepatic Fibrosis Signaling Pathway	0.805	0.0144	BAMBI,CACNA1C,CREB1,CREB5,PRKCD,RHOT1
Synthesis, secretion, and deacylation of Ghrelin	0.795	0.05	SPCS1
CREB Signaling in Neurons	0.795	0.0132	CACNA1C,CREB1,CREB5,IGF1R,P2RY2,PLCE1,PRKCD,SSTR2
AMPK Signaling	0.795	0.0165	CREB1,CREB5,PBRM1,PPM1M
Activation of NMDA receptors and postsynaptic events	0.78	0.0238	CREB1,RPS6KA2
PEDF Signaling	0.78	0.0238	CASP7,TP53
Endoplasmic Reticulum Stress Pathway	0.776	0.0476	CASP7
LPS-stimulated MAPK Signaling	0.772	0.0235	CREB1,PRKCD
FGF Signaling	0.765	0.0233	CREB1,CREB5
RHO GTPases Activate NADPH Oxidases	0.757	0.0455	PRKCD
Insertion of tail-anchored proteins into the endoplasmic reticulum membrane	0.757	0.0455	APP
Pregnenolone Biosynthesis	0.757	0.0455	CYP46A1
Metabolism of porphyrins	0.74	0.0435	SLCO1B1
Histidine Degradation VI	0.74	0.0435	CYP46A1
Vitamin-C Transport	0.74	0.0435	SLC23A1
Opioid Signalling	0.734	0.0222	CREB1,PRKCD
Factors involved in megakaryocyte development and platelet production	0.727	0.022	CAPZB,TP53
Crosstalk between Dendritic Cells and Natural Killer Cells	0.727	0.022	NECTIN2,TLR3
NER (Nucleotide Excision Repair, Enhanced Pathway)	0.727	0.022	XPC,XRCC1
Hematoma Resolution Signaling Pathway	0.727	0.0155	CAT,IFNGR1,NQO1,SOD1
Th1 and Th2 Activation Pathway	0.724	0.0174	HLA-DQB1,IFNGR1,JAG1
Tumoricidal Function of Hepatic Natural Killer Cells	0.723	0.0417	CASP7
Cholesterol biosynthesis	0.707	0.04	LSS
Incretin synthesis, secretion, and inactivation	0.707	0.04	SPCS1
Miscellaneous transport and binding events	0.692	0.0385	ANKH
Role of JAK1, JAK2 and TYK2 in Interferon Signaling	0.692	0.0385	IFNGR1
Ubiquinol-10 Biosynthesis (Eukaryotic)	0.692	0.0385	CYP46A1
Death Receptor Signaling	0.692	0.0208	CASP7,PARP1
TGF-β Signaling	0.685	0.0206	BMP4,ZNF423
Tight Junction Signaling	0.685	0.0167	BET1L,GOSR2,NECTIN2
Effects of PIP2 hydrolysis	0.678	0.037	PRKCD
Pyroptosis	0.678	0.037	TP53
Fatty acyl-CoA biosynthesis	0.678	0.037	ACSL1
Cardiomyocyte Differentiation via BMP Receptors	0.678	0.037	BMP4
Glycolysis I	0.678	0.037	ALDOA
Colorectal Cancer Metastasis Signaling	0.676	0.0148	IFNGR1,RHOT1,TLR3,TP53
Signaling by ALK	0.664	0.0357	PTN
SUMOylation of intracellular receptors	0.664	0.0357	RORA
IL-33 Signaling Pathway	0.662	0.0162	CASP7,CREB1,CREB5
ABC-family proteins mediated transport	0.659	0.0198	ABCC2,EIF2S2
Pathogen Induced Cytokine Storm Signaling Pathway	0.653	0.0135	CASP7,CXCR2,HLA-DQB1,IFNGR1,TLR3
Potassium Channels	0.647	0.0194	KCNAB1,KCNQ5
Transport of inorganic cations/anions and amino acids/oligopeptides	0.641	0.0192	SLC24A3,SLC7A8
Regulation of TP53 Activity through Acetylation	0.637	0.0333	TP53
Nucleotide catabolism	0.637	0.0333	ENTPD7
FOXO-mediated transcription of oxidative stress, metabolic and neuronal genes	0.637	0.0333	CAT
IGF-1 Signaling	0.635	0.019	IGF1R,IGFBP3
WNK Renal Signaling Pathway	0.629	0.0189	ASIC2,PRKCD
Extracellular matrix organization	0.629	0.0189	ADAM15,APP
Bile acid and bile salt metabolism	0.625	0.0323	CYP46A1
Methylglyoxal Degradation III	0.625	0.0323	AKR1B1
Cargo recognition for clathrin-mediated endocytosis	0.623	0.0187	ITSN2,PICALM
PD-1, PD-L1 cancer immunotherapy pathway	0.623	0.0187	HLA-DQB1,IFNGR1
Regulation of the Epithelial-Mesenchymal Transition Pathway	0.618	0.0154	HMGA2,JAG1,ZEB2
Toll Like Receptor 3 (TLR3) Cascade	0.613	0.0312	TLR3
Pulmonary Healing Signaling Pathway	0.602	0.0151	BMP4,JAG1,PRKCD
Airway Inflammation in Asthma	0.601	0.0303	IFNGR1
Adrenergic Receptor Signaling Pathway (Enhanced)	0.598	0.015	CACNA1C,PLCE1,PRKCD
ILK Signaling	0.594	0.0149	CREB1,CREB5,RHOT1
Cargo concentration in the ER	0.59	0.0294	GOSR2
Inhibition of Angiogenesis by TSP1	0.59	0.0294	TP53
Fatty Acid β-oxidation I	0.59	0.0294	ACSL1
CDX Gastrointestinal Cancer Signaling Pathway	0.59	0.0149	BMP3,BMP4,SOX2
Oxytocin in Spinal Neurons Signaling Pathway	0.579	0.0286	OXT
Metabolism of steroid hormones	0.579	0.0286	AKR1B1
Ethanol Degradation II	0.579	0.0286	ACSL1
Nucleotide Excision Repair Pathway	0.579	0.0286	XPC
Regulation of Actin-based Motility by Rho	0.578	0.0174	PIP5KL1,RHOT1
IL-13 Signaling Pathway	0.573	0.0172	PRKCD,TP53
Bladder Cancer Signaling	0.573	0.0172	CDKN2A,TP53
Neutrophil Extracellular Trap Signaling Pathway	0.57	0.0125	CASP7,CXCR2,PLB1,PLCE1,PRKCD
Transcriptional regulation by the AP-2 (TFAP2) family of transcription factors	0.569	0.0278	APOE
Interferon Signaling	0.569	0.0278	IFNGR1
IL-8 Signaling	0.559	0.0143	CXCR2,PRKCD,RHOT1
Gene and protein expression by JAK-STAT signaling after IL-12 stimulation	0.559	0.027	SOD1
TWEAK Signaling	0.559	0.027	CASP7
Regulation of lipid metabolism by PPARalpha	0.558	0.0168	ACSL1,RORA
Cholecystokinin/Gastrin-mediated Signaling	0.558	0.0168	PRKCD,RHOT1
Autism Signaling Pathway	0.553	0.013	CACNA1C,IGF1R,MTHFR,RARB
Nitric Oxide Signaling in the Cardiovascular System	0.553	0.0167	CACNA1C,PRKCD
Notch Signaling	0.549	0.0263	JAG1
mTOR Signaling	0.545	0.014	PRKCD,RHOT1,RPS6KA2
Th1 Pathway	0.543	0.0164	HLA-DQB1,IFNGR1
ERK/MAPK Signaling	0.541	0.014	CREB1,CREB5,PRKCD
Formation of Fibrin Clot (Clotting Cascade)	0.539	0.0256	PRCP
Antigen Presentation Pathway	0.539	0.0256	HLA-DQB1
LXR/RXR Activation	0.538	0.0163	APOE,TLR3
IL-15 Production	0.538	0.0163	EPHA2,IGF1R
Autophagy	0.534	0.0138	CREB1,CREB5,TP53
Pyrimidine Ribonucleotides Interconversion	0.53	0.025	ENTPD7
L1CAM interactions	0.528	0.016	CNTNAP1,RPS6KA2
Gαs Signaling	0.524	0.0159	CREB1,CREB5
Transport of vitamins, nucleosides, and related molecules	0.521	0.0244	SLCO1B1
Signaling by FGFR4	0.521	0.0244	KLB
RNA Polymerase III Transcription	0.521	0.0244	POLR1C
Mechanisms of Viral Exit from Host Cells	0.521	0.0244	PRKCD
ROBO SLIT Signaling Pathway	0.519	0.0157	APP,CNTNAP1
14-3-3-mediated Signaling	0.519	0.0157	PLCE1,PRKCD
Endocannabinoid Developing Neuron Pathway	0.519	0.0157	CREB1,CREB5
Hepatic Cholestasis	0.514	0.0135	ABCC2,PRKCD,SLCO1B1
Formation of WDR5-containing histone-modifying complexes	0.513	0.0238	WDR82
April Mediated Signaling	0.513	0.0238	NFAT5
G Beta Gamma Signaling	0.51	0.0155	CACNA1C,PRKCD
Clathrin-mediated endocytosis	0.505	0.0154	ITSN2,PICALM
B Cell Activating Factor Signaling	0.504	0.0233	NFAT5
Retinoate Biosynthesis I	0.504	0.0233	AKR1B1
Pyrimidine Ribonucleotides De Novo Biosynthesis	0.504	0.0233	ENTPD7
fMLP Signaling in Neutrophils	0.501	0.0153	NFAT5,PRKCD
Ferroptosis Signaling Pathway	0.501	0.0153	SLC11A2,TP53
HER-2 Signaling in Breast Cancer	0.5	0.0132	CASP7,PRKCD,TP53
Generic Transcription Pathway	0.5	0.0117	ESRRB,PPARD,RARB,RORA,ZNF350
Role of Osteoblasts, Osteoclasts and Chondrocytes in Rheumatoid Arthritis	0.497	0.0132	BMP3,BMP4,NFAT5
HGF Signaling	0.497	0.0152	CDKN2A,PRKCD
PI3K Cascade	0.496	0.0227	KLB
Regulation of mRNA stability by proteins that bind AU-rich elements	0.496	0.0227	PRKCD
MIF Regulation of Innate Immunity	0.496	0.0227	TP53
Atherosclerosis Signaling	0.492	0.015	APOE,PLB1
Arachidonic acid metabolism	0.488	0.0222	PON2
STAT3 Pathway	0.484	0.0148	CXCR2,IGF1R
Cytosolic sensors of pathogen-associated DNA	0.48	0.0217	TLR3
IL-23 Signaling Pathway	0.48	0.0217	RORA
Cardiac Hypertrophy Signaling (Enhanced)	0.478	0.0111	CACNA1C,CXCR2,IGF1R,NFAT5,PLCE1,PRKCD
Th2 Pathway	0.475	0.0146	HLA-DQB1,JAG1
iNOS Signaling	0.473	0.0213	IFNGR1
nNOS Signaling in Neurons	0.473	0.0213	PRKCD
cAMP-mediated signaling	0.472	0.0127	CREB1,CREB5,CXCR2
Reelin Signaling in Neurons	0.471	0.0145	APOE,APP
Hereditary Breast Cancer Signaling	0.471	0.0145	TP53,XPC
Superpathway of Inositol Phosphate Compounds	0.469	0.0127	PIP5KL1,PLCE1,TNS3
GABAergic Receptor Signaling Pathway (Enhanced)	0.467	0.0144	CACNA1C,CNTNAP1
XBP1(S) activates chaperone genes	0.465	0.0208	GOSR2
G alpha (z) signalling events	0.465	0.0208	PRKCD
DNA Damage Bypass	0.465	0.0208	NPLOC4
nNOS Signaling in Skeletal Muscle Cells	0.465	0.0208	CACNA1C
PIP3 activates AKT signaling	0.463	0.0143	CREB1,KLB
TP53 Regulates Transcription of Cell Cycle Genes	0.458	0.0204	TP53
Retinol Biosynthesis	0.458	0.0204	PLB1
Sertoli Cell-Sertoli Cell Junction Signaling	0.451	0.0123	CREB1,CREB5,NECTIN2
Signaling by ERBB2	0.451	0.02	PRKCD
RNA Polymerase I Transcription	0.451	0.02	POLR1C
NR1H2 and NR1H3-mediated signaling	0.451	0.02	APOE
FAT10 Cancer Signaling Pathway	0.451	0.02	TP53
Role of Osteoblasts in Rheumatoid Arthritis Signaling Pathway	0.448	0.0123	BMP3,BMP4,IGF1R
Transcriptional regulation of granulopoiesis	0.444	0.0196	CREB1
TNFR1 Signaling	0.444	0.0196	CASP7
Amyloid Processing	0.444	0.0196	APP
C-type lectin receptors (CLRs)	0.444	0.0138	MUC16,PRKCD
B-WICH complex positively regulates rRNA expression	0.437	0.0192	POLR1C
Signaling by TGF-beta Receptor Complex	0.431	0.0189	BAMBI
Endocannabinoid Neuronal Synapse Pathway	0.429	0.0134	CACNA1C,PLCE1
PTEN Regulation	0.426	0.0133	TP53,WWP2
Semaphorin Neuronal Repulsive Signaling Pathway	0.426	0.0133	SEMA4D,TP53
HSP90 chaperone cycle for steroid hormone receptors in the presence of ligand	0.418	0.0182	CAPZB
NLR signaling pathways	0.412	0.0179	APP
Oxidative Ethanol Degradation III	0.412	0.0179	ACSL1
G alpha (i) signalling events	0.41	0.0116	APP,CXCR2,SSTR2
Necroptosis Signaling Pathway	0.408	0.0129	TLR3,TP53
CNTF Signaling	0.406	0.0175	RPS6KA2
eNOS Signaling	0.405	0.0128	MIP,PRKCD
Glucocorticoid Receptor Signaling	0.404	0.0103	CREB1,CXCR2,HLA-DQB1,NFAT5,PBRM1,RARB
Iron uptake and transport	0.4	0.0172	SLC11A2
Role of CHK Proteins in Cell Cycle Checkpoint Control	0.4	0.0172	TP53
MSP-RON Signaling Pathway	0.4	0.0172	RPS6KA2
Ovarian Cancer Signaling	0.398	0.0127	CDKN2A,TP53
Epithelial Adherens Junction Signaling	0.398	0.0127	IGF1R,NECTIN2
Deubiquitination	0.397	0.0114	ATXN7,RHOT1,TP53
Signaling by ERBB4	0.395	0.0169	APOE
Microautophagy Signaling Pathway	0.391	0.0125	RHOT1,TP53
Endometrial Cancer Signaling	0.389	0.0167	TP53
Triacylglycerol Degradation	0.389	0.0167	PLB1
Signaling by Rho Family GTPases	0.387	0.0112	PIP5KL1,RHOT1,SEPTIN9
G-Protein Coupled Receptor Signaling	0.385	0.00996	CREB1,CREB5,CXCR2,NFAT5,P2RY2,PLCE1,SSTR2
Breast Cancer Regulation by Stathmin1	0.384	0.0101	CREB1,CREB5,P2RY2,PRKCD,SSTR2,TP53
Kinesins	0.384	0.0164	KLC1
Phagosome Maturation	0.379	0.0122	BET1L,GOSR2
UFMylation Signaling Pathway	0.378	0.0161	TP53
Cell Cycle Checkpoints	0.375	0.011	CDKN2A,HERC2,TP53
Peroxisomal protein import	0.373	0.0159	CAT
Thrombopoietin Signaling	0.373	0.0159	PRKCD
HMGB1 Signaling	0.369	0.012	IFNGR1,RHOT1
Mitochondrial biogenesis	0.368	0.0156	CREB1
Semaphorin interactions	0.368	0.0156	SEMA4D
CXCR4 Signaling	0.366	0.0119	PRKCD,RHOT1
Androgen Signaling	0.363	0.0118	CACNA1C,PRKCD
Induction of Apoptosis by HIV1	0.363	0.0154	TP53
Pyridoxal 5'-phosphate Salvage Pathway	0.363	0.0154	PRKCD
Germ Cell-Sertoli Cell Junction Signaling	0.361	0.0118	NECTIN2,RHOT1
Gαq Signaling	0.361	0.0118	PRKCD,RHOT1
Degradation of the extracellular matrix	0.358	0.0152	ADAM15
Phase II - Conjugation of compounds	0.353	0.0149	NAT2
ERBB4 Signaling	0.349	0.0147	PRKCD
Sensory processing of sound by inner hair cells of the cochlea	0.344	0.0145	CAPZB
Erythropoietin Signaling Pathway	0.343	0.0114	PRKCD,TP53
TP53 Regulates Transcription of DNA Repair Genes	0.339	0.0143	TP53
COPII-mediated vesicle transport	0.331	0.0139	GOSR2
Ephrin B Signaling	0.331	0.0139	ITSN2
Glioma Invasiveness Signaling	0.326	0.0137	RHOT1
Histone Modification Signaling Pathway	0.324	0.0102	CDKN2B-AS1,PBRM1,PPARD
Granzyme A Signaling	0.322	0.0135	PARP1
GPCR-Mediated Integration of Enteroendocrine Signaling Exemplified by an L Cell	0.318	0.0133	PLCE1
Plasma lipoprotein assembly, remodeling, and clearance	0.314	0.0132	APOE
Pre-NOTCH Expression and Processing	0.314	0.0132	TP53
Leptin Signaling in Obesity	0.314	0.0132	PLCE1
GDNF Family Ligand-Receptor Interactions	0.314	0.0132	CREB1
Macropinocytosis Signaling	0.314	0.0132	PRKCD
TREM1 Signaling	0.31	0.013	TLR3
Antiproliferative Role of Somatostatin Receptor 2	0.31	0.013	SSTR2
Macrophage Classical Activation Signaling Pathway	0.309	0.0106	HLA-DQB1,IFNGR1
Signaling by NOTCH1	0.306	0.0128	JAG1
Costimulation by the CD28 family	0.306	0.0128	HLA-DQB1
NF-κB Activation by Viruses	0.306	0.0128	PRKCD
Toll-like Receptor Signaling	0.306	0.0128	TLR3
Regulation of the Epithelial Mesenchymal Transition by Growth Factors Pathway	0.302	0.0104	HMGA2,ZEB2
DDX58/IFIH1-mediated induction of interferon-alpha/beta	0.302	0.0127	APP
Signaling by MET	0.302	0.0127	TNS3
IL-3 Signaling	0.302	0.0127	PRKCD
Thyroid Cancer Signaling	0.302	0.0127	TP53
Role of MAPK Signaling in Inhibiting the Pathogenesis of Influenza	0.302	0.0127	PLB1
Leukocyte Extravasation Signaling	0.3	0.0104	CTNNA3,PRKCD
Glycosaminoglycan metabolism	0.298	0.0125	B3GNT4
Glucose metabolism	0.298	0.0125	ALDOA
3-phosphoinositide Degradation	0.297	0.0103	MTMR3,TNS3
Activation of anterior HOX genes in hindbrain during early embryogenesis	0.295	0.0123	RARB
PI Metabolism	0.291	0.0122	MTMR3
Natural Killer Cell Signaling	0.288	0.0101	NECTIN2,NFAT5
Transport of bile salts and organic acids, metal ions and amine compounds	0.287	0.012	SLC11A2
Signaling by NOTCH4	0.287	0.012	JAG1
D-myo-inositol-5-phosphate Metabolism	0.286	0.0101	PLCE1,TNS3
Role of MAPK Signaling in the Pathogenesis of Influenza	0.284	0.0119	PLB1
VEGF Family Ligand-Receptor Interactions	0.284	0.0119	PRKCD
PI3K/AKT Signaling	0.284	0.01	CXCR2,TP53
BAG2 Signaling Pathway	0.28	0.0118	TP53
Role of Hypercytokinemia/hyperchemokinemia in the Pathogenesis of Influenza	0.277	0.0116	TLR3
Coronavirus Pathogenesis Pathway	0.275	0.0098	TLR3,TP53
Sphingolipid metabolism	0.273	0.0115	GBA3
Regulation of the Epithelial Mesenchymal Transition in Development Pathway	0.273	0.0115	JAG1
TP53 Regulates Metabolic Genes	0.27	0.0114	TP53
Role of Tissue Factor in Cancer	0.268	0.00966	RPS6KA2,TP53
Pulmonary Fibrosis Idiopathic Signaling Pathway	0.267	0.0092	JAG1,RPS6KA2,TP53
Clathrin-mediated Endocytosis Signaling	0.266	0.00962	APOE,PICALM
HIF1α Signaling	0.264	0.00957	PRKCD,TP53
3-phosphoinositide Biosynthesis	0.264	0.00957	PIP5KL1,TNS3
FAK Signaling	0.263	0.0087	CXCR2,EFNA1,EFNA3,EFNA5,IGF1R,NEDD9,P2RY2,SSTR2,TP53
Activin Inhibin Signaling Pathway	0.26	0.00948	BAMBI,TLR3
Integrin Signaling	0.258	0.00943	NEDD9,RHOT1
Cell junction organization	0.257	0.0109	NECTIN2
Cellular Effects of Sildenafil (Viagra)	0.256	0.00872	CACNA1C,CREB1,CREB5,NFAT5,P2RY2,SSTR2
Regulation of TP53 Activity through Phosphorylation	0.254	0.0108	TP53
Actin Nucleation by ARP-WASP Complex	0.254	0.0108	RHOT1
ERBB Signaling	0.254	0.0108	PRKCD
Pyroptosis Signaling Pathway	0.251	0.0106	TLR3
Fcγ Receptor-mediated Phagocytosis in Macrophages and Monocytes	0.251	0.0106	PRKCD
Prolactin Signaling	0.248	0.0105	PRKCD
Mitochondrial translation	0.245	0.0104	MRPL21
Cellular response to heat stress	0.243	0.0103	CCAR2
Salvage Pathways of Pyrimidine Ribonucleotides	0.243	0.0103	PRKCD
Nuclear Cytoskeleton Signaling Pathway	0.243	0.00909	CAPZB,KLC1
RHOGDI Signaling	0.243	0.00909	PIP5KL1,RHOT1
Protein folding	0.24	0.0102	TP53
DNA Methylation and Transcriptional Repression Signaling	0.24	0.0102	TP53
VEGF Signaling	0.237	0.0101	EIF2S2
NAFLD Signaling Pathway	0.232	0.00885	CASP7,TLR3
Phase I - Functionalization of compounds	0.229	0.0098	CYP46A1
Integration of energy metabolism	0.226	0.00971	CACNA1C
Response of EIF2AK4 (GCN2) to amino acid deficiency	0.226	0.00971	EIF2S2
EIF2 Signaling	0.225	0.0087	EIF2S2,IGF1R
PPAR Signaling	0.216	0.00935	PPARD
Signaling by VEGF	0.214	0.00926	PRKCD
Telomerase Signaling	0.214	0.00926	TP53
α-Adrenergic Signaling	0.211	0.00917	PRKCD
Binding and Uptake of Ligands by Scavenger Receptors	0.204	0.00893	APOE
HDR through Homologous Recombination (HRR) or Single Strand Annealing (SSA)	0.204	0.00893	HERC2
Role of MAPK Signaling in Promoting the Pathogenesis of Influenza	0.2	0.00877	PLB1
SRP-dependent cotranslational protein targeting to membrane	0.198	0.0087	SPCS1
Dilated Cardiomyopathy Signaling Pathway	0	0.00667	CACNA1C
Wound Healing Signaling Pathway	0	0.00794	IFNGR1,TAC1
Neuregulin Signaling	0	0.00855	PRKCD
Fc Epsilon RI Signaling	0	0.00847	PRKCD
Chaperone Mediated Autophagy Signaling Pathway	0	0.0063	APP,IGF1R,SOX2,TP53
NOD1/2 Signaling Pathway	0	0.00529	TLR3
Sertoli Cell-Germ Cell Junction Signaling Pathway (Enhanced)	0	0.00424	NECTIN2
PPARα/RXRα Activation	0	0.00515	PLCE1
Immunoregulatory interactions between a Lymphoid and a non-Lymphoid cell	0	0.00495	NECTIN2
TCF dependent signaling in response to WNT	0	0.00503	SOX2
TCR signaling	0	0.00794	HLA-DQB1
Cell surface interactions at the vascular wall	0	0.00474	SLC7A8
Fcgamma receptor (FCGR) dependent phagocytosis	0	0.00637	PRKCD
RNA Polymerase II Transcription	0	0.00671	THOC7
Mitotic G2-G2/M phases	0	0.00503	TP53
Cardiac conduction	0	0.00769	CACNA1C
RAF/MAP kinase cascade	0	0.00382	KLB
Processing of Capped Intron-Containing Pre-mRNA	0	0.00697	DDX5,THOC7
Eukaryotic Translation Initiation	0	0.0082	EIF2S2
Transcriptional regulation by RUNX1	0	0.00658	PBRM1
ESR-mediated signaling	0	0.00847	DDX5
Neddylation	0	0.00813	COMMD1,NPLOC4
Class I MHC mediated antigen processing and presentation	0	0.008	HERC2,HERC4,UBE3B
CGAS-STING Signaling Pathway	0	0.00714	IDO1
Protein Sorting Signaling Pathway	0	0.00562	GBA3
BBSome Signaling Pathway	0	0.00818	IGF1R,P2RY2,PRKCD,SSTR2
WNT/SHH Axonal Guidance Signaling Pathway	0	0.00671	SEMA3G
Cohesin Chromatin Regulation Pathway	0	0.0081	DDX5,SOX2
TR/RXR Activation	0	0.00781	PPARD
Role of NFAT in Regulation of the Immune Response	0	0.00193	HLA-DQB1,NFAT5
FcγRIIB Signaling in B Lymphocytes	0	0.00188	CACNA1C
CCR5 Signaling in Macrophages	0	0.00401	CACNA1C,PRKCD
Calcium-induced T Lymphocyte Apoptosis	0	0.00435	HLA-DQB1,PRKCD
Cytotoxic T Lymphocyte-mediated Apoptosis of Target Cells	0	0.00235	CASP7
CTLA4 Signaling in Cytotoxic T Lymphocytes	0	0.00493	HLA-DQB1,IDO1,NFAT5
T Helper Cell Differentiation	0	0.00425	HLA-DQB1,IFNGR1
CCR3 Signaling in Eosinophils	0	0.00746	PRKCD
CD28 Signaling in T Helper Cells	0	0.00387	HLA-DQB1,NFAT5
Virus Entry via Endocytic Pathways	0	0.00847	PRKCD
Dendritic Cell Maturation	0	0.00839	CREB1,CREB5,HLA-DQB1,PLCE1,TLR3
Relaxin Signaling	0	0.00645	CREB1
Renin-Angiotensin Signaling	0	0.00826	PRKCD
ICOS-ICOSL Signaling in T Helper Cells	0	0.00394	HLA-DQB1,NFAT5
Type I Diabetes Mellitus Signaling	0	0.00589	HLA-DQB1,ICA1,IFNGR1
Allograft Rejection Signaling	0	0.00205	HLA-DQB1
Autoimmune Thyroid Disease Signaling	0	0.00218	HLA-DQB1
Graft-versus-Host Disease Signaling	0	0.00224	HLA-DQB1
p70S6K Signaling	0	0.00345	PLCE1,PRKCD
Communication between Innate and Adaptive Immune Cells	0	0.00107	TLR3
Systemic Lupus Erythematosus Signaling	0	0.000938	NFAT5
CDC42 Signaling	0	0.00347	CDC42BPA,HLA-DQB1
RAC Signaling	0	0.0073	PIP5KL1
Phospholipase C Signaling	0	0.00536	CREB1,CREB5,NFAT5,PLCE1,PRKCD,RHOT1
Altered T Cell and B Cell Signaling in Rheumatoid Arthritis	0	0.00213	HLA-DQB1,TLR3
Regulation of eIF4 and p70S6K Signaling	0	0.00543	EIF2S2
B Cell Development	0	0.00205	HLA-DQB1
Regulation of IL-2 Expression in Activated and Anergic T Lymphocytes	0	0.00216	NFAT5
NUR77 Signaling in T Lymphocytes	0	0.0039	HLA-DQB1,PRKCD
PKCθ Signaling in T Lymphocytes	0	0.00538	CACNA1C,HLA-DQB1,NFAT5
OX40 Signaling Pathway	0	0.00209	HLA-DQB1
PI3K Signaling in B Lymphocytes	0	0.00509	CREB1,NFAT5,PLCE1
D-myo-inositol (1,4,5,6)-Tetrakisphosphate Biosynthesis	0	0.00546	TNS3
D-myo-inositol (3,4,5,6)-tetrakisphosphate Biosynthesis	0	0.00546	TNS3
Gαi Signaling	0	0.00714	CXCR2
Agranulocyte Adhesion and Diapedesis	0	0.00476	CXCR2
Granulocyte Adhesion and Diapedesis	0	0.00529	CXCR2
TEC Kinase Signaling	0	0.00346	PRKCD,RHOT1
SAPK/JNK Signaling	0	0.00199	TP53
PTEN Signaling	0	0.00662	IGF1R
Cardiac β-adrenergic Signaling	0	0.00556	CACNA1C
Protein Ubiquitination Pathway	0	0.00733	CRYAA/LOC102724652,UBE3B
GABA Receptor Signaling	0	0.00758	CACNA1C
IL-4 Signaling	0	0.0052	CREB1,CREB5,HLA-DQB1
B Cell Receptor Signaling	0	0.00473	CREB1,CREB5,NFAT5
Insulin Receptor Signaling	0	0.00714	ASIC2
NF-κB Signaling	0	0.00525	BMP4,IGF1R,TLR3
T Cell Receptor Signaling	0	0.00325	HLA-DQB1,NFAT5
Phagosome Formation	0	0.00862	P2RY2,PIP5KL1,PLB1,PRKCD,SSTR2,TLR3
GP6 Signaling Pathway	0	0.00787	PRKCD
Adrenomedullin signaling pathway	0	0.00503	PLCE1
Th17 Activation Pathway	0	0.00413	NFAT5,RORA
Apelin Endothelial Signaling Pathway	0	0.00709	PRKCD
T Cell Exhaustion Signaling Pathway	0	0.00353	HLA-DQB1,NFAT5
Systemic Lupus Erythematosus in T Cell Signaling Pathway	0	0.00778	CASP7,CREB1,CREB5,HLA-DQB1,RHOT1
Systemic Lupus Erythematosus in B Cell Signaling Pathway	0	0.00553	IFNGR1,NFAT5,PRKCD,TLR3
Tumor Microenvironment Pathway	0	0.00559	IDO1
