# Supplementary material for: Oxidative Stress in Genetic Cataract Formation
Source: Antioxidants (Basel). 2024 Oct 29;13(11):1315. doi: 10.3390/antiox13111315 (PMC11591473; doi:10.3390/antiox13111315)
Supplement: Supplementary file 1 [file antioxidants-13-01315-s001.zip › Table S5.xlsx]

## Sheet: Sheet0
Cataract Genes Included in Antioxidant-Associated Pathways
NRF2 mediated oxidative stress response
Symbol	Entrez Gene Name	Cellular Location	Function
CAT	catalase	Cytoplasm	enzyme
CREBBP	CREB binding protein	Nucleus	transcription regulator
FTL	ferritin light chain	Cytoplasm	enzyme
GSTM1	glutathione S-transferase mu 1	Cytoplasm	enzyme
GSTP1	glutathione S-transferase pi 1	Cytoplasm	enzyme
GSTT1	glutathione S-transferase theta 1	Cytoplasm	enzyme
HRAS	HRas proto-oncogene, GTPase	Plasma Membrane	enzyme
MAF	MAF bZIP transcription factor	Nucleus	transcription regulator
SOD1	superoxide dismutase 1	Cytoplasm	enzyme
glutathione redox reactions 1
Symbol	Entrez Gene Name	Cellular Location	Function
GPX1	glutathione peroxidase 1	Cytoplasm	enzyme
GSTM1	glutathione S-transferase mu 1	Cytoplasm	enzyme
GSTP1	glutathione S-transferase pi 1	Cytoplasm	enzyme
GSTT1	glutathione S-transferase theta 1	Cytoplasm	enzyme
detoxification of reactive oxygen species
Symbol	Entrez Gene Name	Cellular Location	Function
CAT	catalase	Cytoplasm	enzyme
GPX1	glutathione peroxidase 1	Cytoplasm	enzyme
GSTP1	glutathione S-transferase pi 1	Cytoplasm	enzyme
SOD1	superoxide dismutase 1	Cytoplasm	enzyme
glutathione mediated detoxification
Symbol	Entrez Gene Name	Cellular Location	Function
GSTM1	glutathione S-transferase mu 1	Cytoplasm	enzyme
GSTP1	glutathione S-transferase pi 1	Cytoplasm	enzyme
GSTT1	glutathione S-transferase theta 1	Cytoplasm	enzyme
superoxide radicals degradation
Symbol	Entrez Gene Name	Cellular Location	Function
CAT	catalase	Cytoplasm	enzyme
SOD1	superoxide dismutase 1	Cytoplasm	enzyme
antioxidant action of vitamin C
Symbol	Entrez Gene Name	Cellular Location	Function
PLB1	phospholipase B1	Cytoplasm	enzyme
PLCE1	phospholipase C epsilon 1	Cytoplasm	enzyme
NFE2L2 regulating antioxidant/detoxification enzymes
Symbol	Entrez Gene Name	Cellular Location	Function
CREBBP	CREB binding protein	Nucleus	transcription regulator
