# Supplementary material for: Oxidative Stress in Genetic Cataract Formation
Source: Antioxidants (Basel). 2024 Oct 29;13(11):1315. doi: 10.3390/antiox13111315 (PMC11591473; doi:10.3390/antiox13111315)
Supplement: Supplementary file 1 [file antioxidants-13-01315-s001.zip › Table S6.xlsx]

## Sheet: Sheet1
Abbreviation or Gene Symbol	Full Name
GWAS	genome wide association study
TWAS	tranciptome wide association study
BFSP2	beaded filament specific protein 2
HSF4	heat shock factor 4
EPHA2	EPH receptor A2
CRYAA	αA-crystallin
CHMP4B	charged multivesicular body protein 4B
GJA8	gap junction protein α8
SLC16A12	solute carrier family 16 member 12
CRYGD	γD-crystallin
CRYGS	γS-crystallin
CRYBA2	βA2-crystallin
CRYBA3	βA3-crystallin
CRYBB2	βB2-crystallin
LIM2	lens intrinsic membrane protein 2
PITX3	paired like homeodomain 3
MAF	MAF bZIP transcription factor
SOX2	SRY-box transcription factor 2
FTL	ferritin light chain
DNMBP	dynamin binding protein
CREBBP	CREB binding protein
GPX1	glutathione peroxidase 1
GSTM1	glutathione peroxidase μ1
GSTP1	glutathione peroxidase π1
GSTT1	glutathione peroxidase θ1
HRAS	Hras proto-oncogene, GTPase
SOD1	superoxide dismutase 1
NFE2L2, NRF2	NFE like bZIP transcription factor 2
MAPK, ERK	mitogen activated protein kinase
KEAP1	keldn like ECH associated protein 1
CITED2	Cbp/p300 interacting transactivator with Glu/Asp rich carboxy-terminal domain 2
NAD(P)H	nicotinamide adenine dinucleotide diphosphate
ABCC2	ATP binding cassette subfamilyC member 2
CDKN2A	cyclin dependent kinase inhibitor 2A
TP53	tumor protein p53
